# Supplementary material for: Knockout of filamin A in KGN granulosa tumor cells impairs proliferation, cell cycle progression, migration, and cytoskeletal organization under mechanical stress
Source: Biol Res. 2026 May 20;59:32. doi: 10.1186/s40659-026-00686-x (PMC13200416; doi:10.1186/s40659-026-00686-x)
Supplement: Supplementary file 2 — Supplementary Material 2 [file 40659_2026_686_MOESM2_ESM.xlsx]

## Sheet: diff.abund.proteins
Student's T-test Significant KO_WT	Gene names	Protein name	Protein Accession	p-value	q-value	Log2FC
+	FABP3	Fatty acid-binding protein, heart	P05413	9.57586e-16	0	6.77776
+	HSPB1	Heat shock protein beta-1	P04792	1.08364e-15	0	6.63072
+	MAP1A	Microtubule-associated protein 1A	P78559	4.7645e-14	0	6.60035
+	IL18	Interleukin-18	Q14116	1.56808e-13	0	6.38383
+	CRYAB	Alpha-crystallin B chain	P02511	3.43572e-11	0	6.2279
+	CSPG4	Chondroitin sulfate proteoglycan 4	Q6UVK1	9.8831e-12	0	6.18985
+	H1-0	Histone H1.0	P07305	1.13331e-05	0.000240523	5.93784
+	HSPB7	Heat shock protein beta-7	Q9UBY9	2.0461e-14	0	5.90748
+	CKB	Creatine kinase B-type	P12277	2.12507e-08	7.90514e-05	5.68988
+	SGCD	Delta-sarcoglycan	Q92629	2.17434e-08	7.85855e-05	5.37093
+	TPD52L1	Tumor protein D53	Q16890	1.9324e-11	0	5.36207
+	GSTM1	Glutathione S-transferase Mu 1	P09488	2.14348e-11	0	5.19064
+	HSPB8	Heat shock protein beta-8	Q9UJY1	2.1948e-11	0	5.13157
+	EPB41L1	Band 4.1-like protein 1	Q9H4G0	7.05908e-11	0	4.98747
+	CD70	CD70 antigen	P32970	2.36036e-06	0.000180602	4.91887
+	CORO2A	Coronin-2A	Q92828	1.84922e-06	0.000169462	4.83445
+	FMNL1	Formin-like protein 1	O95466	1.54936e-13	0	4.77047
+	EML1	Echinoderm microtubule-associated protein-like 1	O00423	1.82333e-11	0	4.76702
+	PPL	Periplakin	O60437	4.28527e-10	5.30973e-05	4.72001
+	QNG1	Q-nucleotide N-glycosylase 1	Q5T6V5	1.48278e-13	0	4.59595
+	ALDH2	Aldehyde dehydrogenase, mitochondrial	P05091	9.33013e-12	0	4.58568
+	C1orf198	Uncharacterized protein C1orf198	Q9H425	2.58484e-07	0.000115869	4.55189
+	NHERF1	Na(+)/H(+) exchange regulatory cofactor NHE-RF1	O14745	1.88451e-11	0	4.54015
+	CRIP2	Cysteine-rich protein 2	P52943	5.71713e-10	4.78088e-05	4.46597
+	DPP7	Dipeptidyl peptidase 2	Q9UHL4	3.4624e-11	0	4.44474
+	GPNMB	Transmembrane glycoprotein NMB	Q14956	6.81356e-08	0.000101266	4.43556
+	FABP5	Fatty acid-binding protein 5	Q01469	1.51216e-10	4.67836e-05	4.37433
+	THY1	Thy-1 membrane glycoprotein	P04216	3.8665e-05	0.000343292	4.31453
+	PODXL	Podocalyxin	O00592	2.8928e-14	0	4.21579
+	FAP	Prolyl endopeptidase FAP	Q12884	6.17628e-12	0	4.21216
+	KRT7	Keratin, type II cytoskeletal 7	P08729	3.78974e-08	0.000112875	4.19504
+	OCIAD2	OCIA domain-containing protein 2	Q56VL3	2.86955e-12	0	4.16256
+	ALDH1L1	Cytosolic 10-formyltetrahydrofolate dehydrogenase	O75891	6.01856e-07	0.000119403	4.13767
+	MOCOS	Molybdenum cofactor sulfurase	Q96EN8	8.97135e-11	5.26316e-05	4.1222
+	GSTM4	Glutathione S-transferase Mu 4	Q03013	9.63764e-12	0	4.11979
+	IGF2BP3	Insulin-like growth factor 2 mRNA-binding protein 3	O00425	3.68522e-05	0.000334792	4.07904
+	KHDRBS3	KH domain-containing, RNA-binding, signal transduction-associated protein 3	O75525	6.75021e-08	0.000101911	4.0314
+	CD82	CD82 antigen	P27701	1.76606e-08	7.54717e-05	4.01667
+	NF2	Merlin	P35240	2.56553e-14	0	3.99302
+	SEMA3C	Semaphorin-3C	Q99985	1.03475e-10	5.09554e-05	3.98597
+	PDGFRB	Platelet-derived growth factor receptor beta	P09619	1.3785e-08	6.9869e-05	3.86542
+	CDCP1	CUB domain-containing protein 1	Q9H5V8	9.92855e-10	5.73477e-05	3.82268
+	CYSTM1	Cysteine-rich and transmembrane domain-containing protein 1	Q9H1C7	5.46098e-08	0.00010596	3.80748
+	SORBS2	Sorbin and SH3 domain-containing protein 2	O94875	1.49362e-10	4.7619e-05	3.79134
+	S100A4	Protein S100-A4	P26447	8.66969e-12	0	3.73334
+	SGCE	Epsilon-sarcoglycan	O43556	0.000682044	0.00186143	3.73246
+	LMOD1	Leiomodin-1	P29536	2.28253e-07	0.000107831	3.71826
+	HSPA12A	Heat shock 70 kDa protein 12A	O43301	4.47448e-10	5.21739e-05	3.70237
+	MIF4GD	MIF4G domain-containing protein	A9UHW6	4.72129e-10	5.12821e-05	3.68244
+	TTC9	Tetratricopeptide repeat protein 9A	Q92623	4.40056e-09	6.62983e-05	3.64996
+	SLC44A2	Choline transporter-like protein 2	Q8IWA5	1.4942e-10	4.73373e-05	3.64308
+	CRABP2	Cellular retinoic acid-binding protein 2	P29373	2.00127e-07	0.000104849	3.62033
+	SGCB	Beta-sarcoglycan	Q16585	4.86341e-08	0.000109589	3.53817
+	C6orf120	UPF0669 protein C6orf120	Q7Z4R8	1.054e-10	5.03145e-05	3.52756
+	ANXA8	Annexin A8	P13928	1.87759e-05	0.000252296	3.51392
+	ITGA7	Integrin alpha-7	Q13683	2.08307e-08	7.96813e-05	3.50444
+	SIPA1L1	Signal-induced proliferation-associated 1-like protein 1	O43166	9.23857e-12	0	3.44416
+	ALDH1L2	Mitochondrial 10-formyltetrahydrofolate dehydrogenase	Q3SY69	0.00244644	0.00459835	3.39767
+	MGLL	Monoglyceride lipase	Q99685	3.64328e-07	0.00011655	3.36364
+	TMT1B	Thiol S-methyltransferase TMT1B	Q6UX53	5.36278e-11	0	3.33607
+	FERMT1	Fermitin family homolog 1	Q9BQL6	1.21445e-06	0.000132325	3.32985
+	ABLIM1	Actin-binding LIM protein 1	O14639	8.4414e-14	0	3.28009
+	SEMA7A	Semaphorin-7A	O75326	2.64361e-11	0	3.27732
+	TPCN1	Two pore channel protein 1	Q9ULQ1	2.9463e-10	6.09137e-05	3.26543
+	LIMS2	LIM and senescent cell antigen-like-containing domain protein 2	Q7Z4I7	6.00475e-11	0	3.23864
+	CELF2	CUGBP Elav-like family member 2	O95319	5.38867e-10	4.81928e-05	3.23798
+	TRPM4	Transient receptor potential cation channel subfamily M member 4	Q8TD43	9.01955e-10	5.99251e-05	3.23546
+	CLIP2	CAP-Gly domain-containing linker protein 2	Q9UDT6	3.56356e-09	6.85714e-05	3.23454
+	SDC2	Syndecan-2	P34741	5.64168e-06	0.000190751	3.17844
+	LIMS3	LIM and senescent cell antigen-like-containing domain protein 3	P0CW19;P0CW20	2.09607e-09	7.5e-05	3.12578
+	CYB561D2	Transmembrane reductase CYB561D2	O14569	5.33423e-08	0.000106489	3.11765
+	KANK1	KN motif and ankyrin repeat domain-containing protein 1	Q14678	3.02168e-07	0.000112883	3.09529
+	LDAF1	Lipid droplet assembly factor 1	Q96B96	1.3192e-08	7.04846e-05	3.09309
+	REEP6	Receptor expression-enhancing protein 6	Q96HR9	3.80015e-07	0.000115607	3.06231
+	COPZ2	Coatomer subunit zeta-2	Q9P299	1.18438e-08	7.19101e-05	3.04089
+	LRCH4	Leucine-rich repeat and calponin homology domain-containing protein 4	O75427	1.87892e-08	8.23045e-05	3.03078
+	PTPRC	Receptor-type tyrosine-protein phosphatase C	P08575	7.45749e-08	0.000111975	3.02792
+	SERPINB1	Leukocyte elastase inhibitor	P30740	1.58435e-07	0.000108696	3.02615
+	PRKAA2	5'-AMP-activated protein kinase catalytic subunit alpha-2	P54646	4.16425e-06	0.000182927	3.02197
+	TMEM168	Transmembrane protein 168	Q9H0V1	5.20615e-10	4.91803e-05	3.00807
+	COL1A2	Collagen alpha-2(I) chain	P08123	4.21047e-10	5.40541e-05	3.00245
+	S100A3	Protein S100-A3	P33764	6.2829e-11	0	2.98141
+	ENPP1	Ectonucleotide pyrophosphatase/phosphodiesterase family member 1	P22413	8.17197e-08	0.000110429	2.9768
+	KLF4	Krueppel-like factor 4	O43474	4.31898e-10	5.28634e-05	2.95938
+	MXRA8	Matrix remodeling-associated protein 8	Q9BRK3	3.85113e-09	6.76056e-05	2.93668
+	GNAZ	Guanine nucleotide-binding protein G(z) subunit alpha	P19086	6.26713e-07	0.000118393	2.93473
+	SV2A	Synaptic vesicle glycoprotein 2A	Q7L0J3	4.82306e-10	5.04202e-05	2.92562
+	GLS2	Glutaminase liver isoform, mitochondrial	Q9UI32	6.05593e-08	0.000104065	2.92062
+	PDE1C	Dual specificity calcium/calmodulin-dependent 3',5'-cyclic nucleotide phosphodiesterase 1C	Q14123	1.55891e-15	0	2.90434
+	BMP1	Bone morphogenetic protein 1	P13497	2.72896e-05	0.000259026	2.90146
+	SLC16A3	Monocarboxylate transporter 4	O15427	4.16387e-06	0.000183066	2.87426
+	GNG10	Guanine nucleotide-binding protein G(I)/G(S)/G(O) subunit gamma-10	P50151	1.35529e-07	0.000111732	2.84505
+	ACTA2	Actin, aortic smooth muscle	P62736	5.60838e-13	0	2.84133
+	TNFAIP2	Tumor necrosis factor alpha-induced protein 2	Q03169	0.0222486	0.0209933	2.83717
+	RAB4B	Ras-related protein Rab-4B	P61018	4.94587e-08	0.000108844	2.79095
+	ALG12	Dol-P-Man:Man(7)GlcNAc(2)-PP-Dol alpha-1,6-mannosyltransferase	Q9BV10	5.4998e-12	0	2.79034
+	DAB2	Disabled homolog 2	P98082	9.5628e-13	0	2.74274
+	ZNF512	Zinc finger protein 512	Q96ME7	0.000932406	0.00235242	2.73455
+	NPEPL1	Probable aminopeptidase NPEPL1	Q8NDH3	1.09602e-11	0	2.7264
+	S100A2	Protein S100-A2	P29034	1.03042e-08	7.3903e-05	2.71026
+	SLC4A2	Anion exchange protein 2	P04920	1.39154e-05	0.000246976	2.70431
+	CORO2B	Coronin-2B	Q9UQ03	4.30579e-08	0.000110919	2.69556
+	STXBP6	Syntaxin-binding protein 6	Q8NFX7	4.51942e-06	0.000180451	2.67295
+	OLFML2A	Olfactomedin-like protein 2A	Q68BL7	2.39532e-08	7.72201e-05	2.65222
+	DOK1	Docking protein 1	Q99704	6.70803e-07	0.000117647	2.65128
+	CAV1	Caveolin-1	Q03135	6.12329e-06	0.000194009	2.64685
+	TRIM47	E3 ubiquitin-protein ligase TRIM47	Q96LD4	4.25001e-09	6.70391e-05	2.64308
+	DMD	Dystrophin	P11532	1.08305e-09	5.65371e-05	2.63005
+	TMEM47	Transmembrane protein 47	Q9BQJ4	7.42979e-07	0.000123967	2.60174
+	PNPLA8	Calcium-independent phospholipase A2-gamma	Q9NP80	4.68532e-06	0.000182498	2.60141
+	GALNT16	Polypeptide N-acetylgalactosaminyltransferase 16	Q8N428	2.08144e-05	0.000254808	2.59169
+	CGNL1	Cingulin-like protein 1	Q0VF96	2.69912e-08	8.31758e-05	2.57463
+	PRTFDC1	Phosphoribosyltransferase domain-containing protein 1	Q9NRG1	0.00478145	0.00715944	2.57418
+	PALM2	Paralemmin-2	Q8IXS6	0.000901606	0.00229143	2.56613
+	GPC1	Glypican-1	P35052	3.17934e-09	7.01754e-05	2.54688
+	OXTR	Oxytocin receptor	P30559	7.9403e-06	0.000202186	2.54099
+	SGSH	N-sulphoglucosamine sulphohydrolase	P51688	0.00644129	0.00865917	2.52477
+	GGA1	ADP-ribosylation factor-binding protein GGA1	Q9UJY5	0.000402348	0.00128413	2.52009
+	STAC2	SH3 and cysteine-rich domain-containing protein 2	Q6ZMT1	0.00775929	0.00975672	2.51518
+	SMPD3	Sphingomyelin phosphodiesterase 3	Q9NY59	0.000245859	0.000944444	2.51341
+	HMOX1	Heme oxygenase 1	P09601	5.58985e-07	0.000121739	2.51024
+	AKR1C2	Aldo-keto reductase family 1 member C2	P52895	6.43551e-12	0	2.50785
+	TOR3A	Torsin-3A	Q9H497	6.97356e-09	7.14286e-05	2.50198
+	HFE	Hereditary hemochromatosis protein	Q30201	5.80624e-10	4.7619e-05	2.49628
+	MX1	Interferon-induced GTP-binding protein Mx1	P20591	0.0225894	0.0212191	2.48201
+	EPHX1	Epoxide hydrolase 1	P07099	7.80948e-10	4.5977e-05	2.47325
+	FADS3	Fatty acid desaturase 3	Q9Y5Q0	7.53958e-09	6.96517e-05	2.46719
+	EPS8L2	Epidermal growth factor receptor kinase substrate 8-like protein 2	Q9H6S3	4.89289e-17	0	2.41444
+	TBX20	T-box transcription factor TBX20	Q9UMR3	0.00970211	0.011435	2.41045
+	ACOX2	Peroxisomal acyl-coenzyme A oxidase 2	Q99424	3.41012e-07	0.000118203	2.4104
+	KRT14	Keratin, type I cytoskeletal 14	P02533	6.29318e-05	0.000404103	2.40929
+	LETMD1	LETM1 domain-containing protein 1	Q6P1Q0	9.03581e-11	5.22876e-05	2.40477
+	EEIG1	Early estrogen-induced gene 1 protein	Q5T9C2	2.6252e-06	0.000179592	2.39987
+	RBKS	Ribokinase	Q9H477	9.66137e-08	0.000112927	2.39562
+	ANK3	Ankyrin-3	Q12955	1.69961e-08	7.61099e-05	2.38975
+	AHNAK2	Protein AHNAK2	Q8IVF2	6.74717e-08	0.000102073	2.38408
+	PCK2	Phosphoenolpyruvate carboxykinase [GTP], mitochondrial	Q16822	2.06462e-08	8e-05	2.38315
+	TNC	Tenascin	P24821	0.000281063	0.00100299	2.36698
+	PMM1	Phosphomannomutase 1	Q92871	1.67629e-15	0	2.35831
+	CAV2	Caveolin-2	P51636	8.10284e-08	0.000110599	2.35193
+	HBA1	Hemoglobin subunit alpha	P69905	0.00883515	0.0107279	2.34943
+	PEX6	Peroxisomal ATPase PEX6	Q13608	0.00189315	0.00387479	2.3267
+	PALMD	Palmdelphin	Q9NP74	9.77343e-10	5.77617e-05	2.32495
+	H1-4	Histone H1.4	P10412	0.0171973	0.0174131	2.30603
+	FITM2	Acyl-coenzyme A diphosphatase FITM2	Q8N6M3	0.00409601	0.00645025	2.30581
+	USP25	Ubiquitin carboxyl-terminal hydrolase 25	Q9UHP3	3.93365e-07	0.000114943	2.30364
+	MAP1B	Microtubule-associated protein 1B	P46821	1.20506e-13	0	2.2958
+	NOTCH3	Neurogenic locus notch homolog protein 3	Q9UM47	2.23095e-08	7.82779e-05	2.2928
+	AKR1C3	Aldo-keto reductase family 1 member C3	P42330	3.58142e-09	6.83761e-05	2.29244
+	ATL1	Atlastin-1	Q8WXF7	2.08438e-11	0	2.28753
+	GSTM2	Glutathione S-transferase Mu 2	P28161	7.81936e-09	6.89655e-05	2.27927
+	WIPF2	WAS/WASL-interacting protein family member 2	Q8TF74	1.36003e-10	4.84848e-05	2.2683
+	SLC9A1	Sodium/hydrogen exchanger 1	P19634	5.43438e-07	0.000122004	2.2664
+	ASNS	Asparagine synthetase [glutamine-hydrolyzing]	P08243	2.76803e-08	8.27068e-05	2.25532
+	ALDH3A2	Aldehyde dehydrogenase family 3 member A2	P51648	2.66943e-11	0	2.2546
+	CAPS	Calcyphosin	Q13938	7.19833e-05	0.000464178	2.25032
+	TMEM120A	Ion channel TACAN	Q9BXJ8	1.74938e-08	7.56303e-05	2.2489
+	SGSM2	Small G protein signaling modulator 2	O43147	0.00600873	0.00831485	2.24074
+	PPP2R3A	Serine/threonine-protein phosphatase 2A regulatory subunit B'' subunit alpha	Q06190	3.22046e-05	0.000305974	2.24057
+	DPP4	Dipeptidyl peptidase 4	P27487	3.88814e-06	0.000182521	2.23975
+	RUSF1	RUS family member 1	Q96GQ5	0.0101609	0.0117754	2.23324
+	SSPN	Sarcospan	Q14714	3.38474e-06	0.00018612	2.22708
+	PDE5A	cGMP-specific 3',5'-cyclic phosphodiesterase	O76074	1.29502e-11	0	2.22514
+	TTC7A	Tetratricopeptide repeat protein 7A	Q9ULT0	2.19999e-08	7.84314e-05	2.22232
+	ATP6V0C	V-type proton ATPase 16 kDa proteolipid subunit c	P27449	0.000776994	0.00203922	2.21511
+	GSTM3	Glutathione S-transferase Mu 3	P21266	1.13762e-07	0.000109353	2.20096
+	RND3	Rho-related GTP-binding protein RhoE	P61587	5.17296e-08	0.000107023	2.19524
+	CAB39L	Calcium-binding protein 39-like	Q9H9S4	1.63689e-05	0.000243478	2.18517
+	OPLAH	5-oxoprolinase	O14841	4.43978e-06	0.000180995	2.17686
+	GSN	Gelsolin	P06396	2.49493e-15	0	2.16745
+	FCGRT	IgG receptor FcRn large subunit p51	P55899	1.77265e-08	7.53138e-05	2.16309
+	BPGM	Bisphosphoglycerate mutase	P07738	1.31873e-09	8.05369e-05	2.16235
+	FAT1	Protocadherin Fat 1	Q14517	0.0213578	0.0204114	2.14857
+	PLEKHO2	Pleckstrin homology domain-containing family O member 2	Q8TD55	1.62459e-13	0	2.14637
+	PLXNA2	Plexin-A2	O75051	1.86258e-06	0.000169163	2.14317
+	STOM	Stomatin	P27105	9.8711e-09	7.47664e-05	2.13922
+	LMO7	LIM domain only protein 7	Q8WWI1	1.42187e-12	0	2.12861
+	ARSA	Arylsulfatase A	P15289	8.55026e-11	0	2.12125
+	MICALL1	MICAL-like protein 1	Q8N3F8	2.81611e-12	0	2.11281
+	GLIPR2	Golgi-associated plant pathogenesis-related protein 1	Q9H4G4	1.62134e-11	0	2.10427
+	AQP11	Aquaporin-11	Q8NBQ7	1.66543e-06	0.000165319	2.09953
+	PTGIS	Prostacyclin synthase	Q16647	4.41436e-07	0.000116592	2.0899
+	STOML1	Stomatin-like protein 1	Q9UBI4	1.96103e-08	8.11359e-05	2.08784
+	SUSD5	Sushi domain-containing protein 5	O60279	0.00282256	0.0050272	2.08034
+	H1-10	Histone H1.10	Q92522	0.00117933	0.00276416	2.07365
+	TPST2	Protein-tyrosine sulfotransferase 2	O60704	4.62884e-07	0.000124444	2.07119
+	TNS1	Tensin-1	Q9HBL0	6.09817e-13	0	2.06716
+	PLAU	Urokinase-type plasminogen activator	P00749	9.82092e-06	0.00023451	2.06076
+	ME3	NADP-dependent malic enzyme, mitochondrial	Q16798	6.09572e-11	0	2.06062
+	EPB41L2	Band 4.1-like protein 2	O43491	3.70986e-11	0	2.04579
+	CBS	Cystathionine beta-synthase	P35520	1.48926e-06	0.000143779	2.04064
+	CAMK2D	Calcium/calmodulin-dependent protein kinase type II subunit delta	Q13557	1.67865e-10	6.97674e-05	2.03931
+	ITPRIP	Inositol 1,4,5-trisphosphate receptor-interacting protein	Q8IWB1	5.19808e-09	7.42706e-05	2.02806
+	NHERF2	Na(+)/H(+) exchange regulatory cofactor NHE-RF2	Q15599	1.28844e-08	7.09534e-05	2.0279
+	TGM2	Protein-glutamine gamma-glutamyltransferase 2	P21980	2.55892e-09	7.18563e-05	2.02785
+	ADCY7	Adenylate cyclase type 7	P51828	4.44946e-07	0.000116201	2.02607
+	VPS50	Syndetin	Q96JG6	9.60367e-09	7.56501e-05	2.02571
+	SEMA3B	Semaphorin-3B	Q13214	5.4174e-06	0.00018354	2.02134
+	MTRES1	Mitochondrial transcription rescue factor 1	Q9P0P8	0.000133765	0.000641721	2.01168
+	MAP1LC3A	Microtubule-associated proteins 1A/1B light chain 3A	Q9H492	0.000163026	0.000721461	1.99773
+	NT5E	5'-nucleotidase	P21589	9.19465e-13	0	1.99195
+	PYCARD	Apoptosis-associated speck-like protein containing a CARD	Q9ULZ3	0.00334028	0.00563081	1.98929
+	SLC2A10	Solute carrier family 2, facilitated glucose transporter member 10	O95528	0.000314904	0.0010723	1.98788
+	MCAM	Cell surface glycoprotein MUC18	P43121	1.51002e-07	0.000109439	1.9869
+	CACNA2D1	Voltage-dependent calcium channel subunit alpha-2/delta-1	P54289	2.63218e-11	0	1.98627
+	CHST3	Carbohydrate sulfotransferase 3	Q7LGC8	4.76632e-09	6.53951e-05	1.98597
+	TAGLN	Transgelin	Q01995	7.1452e-10	4.66926e-05	1.98455
+	RBM47	RNA-binding protein 47	A0AV96	2.51057e-09	7.25076e-05	1.9843
+	DHRS7	Dehydrogenase/reductase SDR family member 7	Q9Y394	1.6881e-12	0	1.97025
+	SLC66A3	Solute carrier family 66 member 3	Q8N755	0.000187775	0.000777081	1.96397
+	TOM1	Target of Myb1 membrane trafficking protein	O60784	8.85763e-09	6.76329e-05	1.96053
+	MT-CO1	Cytochrome c oxidase subunit 1	P00395	0.00148743	0.00327082	1.95351
+	PSAT1	Phosphoserine aminotransferase	Q9Y617	3.16966e-06	0.00018124	1.95318
+	DDAH2	N(G),N(G)-dimethylarginine dimethylaminohydrolase 2	O95865	6.1761e-08	0.000103226	1.9516
+	PDLIM2	PDZ and LIM domain protein 2	Q96JY6	2.25592e-07	0.000108387	1.95084
+	ALCAM	CD166 antigen	Q13740	9.74671e-13	0	1.94753
+	PGM2L1	Glucose 1,6-bisphosphate synthase	Q6PCE3	2.69332e-13	0	1.94141
+	GRB10	Growth factor receptor-bound protein 10	Q13322	5.62769e-10	4.8e-05	1.94106
+	PDIA5	Protein disulfide-isomerase A5	Q14554	2.40004e-09	7.29483e-05	1.93421
+	NRBP2	Nuclear receptor-binding protein 2	Q9NSY0	1.35587e-08	7.01754e-05	1.93104
+	FBN1	Fibrillin-1	P35555	3.08617e-07	0.000112195	1.92748
+	C6orf132	Uncharacterized protein C6orf132	Q5T0Z8	9.17062e-07	0.00012326	1.91829
+	GOLM1	Golgi membrane protein 1	Q8NBJ4	4.59967e-06	0.000179775	1.9156
+	ARL15	ADP-ribosylation factor-like protein 15	Q9NXU5	9.14576e-09	6.71463e-05	1.91348
+	TMSB10	Thymosin beta-10	P63313	1.47415e-05	0.000247475	1.88309
+	ATP2B4	Plasma membrane calcium-transporting ATPase 4	P23634	1.68493e-10	6.93642e-05	1.88118
+	TMBIM6	Bax inhibitor 1	P55061	1.9476e-08	8.13008e-05	1.87416
+	DIXDC1	Dixin	Q155Q3	1.62344e-08	7.64331e-05	1.87204
+	ALB	Albumin	P02768	2.37602e-05	0.000259801	1.87104
+	TBC1D10A	TBC1 domain family member 10A	Q9BXI6	2.44011e-11	0	1.86715
+	KIAA1671	Uncharacterized protein KIAA1671	Q9BY89	5.15653e-09	7.44681e-05	1.86591
+	DIPK2A	Divergent protein kinase domain 2A	Q8NDZ4	9.83299e-07	0.000134122	1.86037
+	MICAL3	[F-actin]-monooxygenase MICAL3	Q7RTP6	3.67952e-13	0	1.85896
+	PHLDB2	Pleckstrin homology-like domain family B member 2	Q86SQ0	1.21095e-15	0	1.8469
+	COBLL1	Cordon-bleu protein-like 1	Q53SF7	7.4921e-11	0	1.84377
+	TMBIM1	Protein lifeguard 3	Q969X1	0.000462453	0.00139445	1.842
+	CLIC3	Chloride intracellular channel protein 3	O95833	3.93265e-06	0.000181958	1.83823
+	LRRK1	Leucine-rich repeat serine/threonine-protein kinase 1	Q38SD2	3.87108e-10	5.60748e-05	1.83667
+	PLEKHG3	Pleckstrin homology domain-containing family G member 3	A1L390	0.00037883	0.00122899	1.83399
+	DDAH1	N(G),N(G)-dimethylarginine dimethylaminohydrolase 1	O94760	2.79939e-07	0.000114002	1.82097
+	CAMSAP3	Calmodulin-regulated spectrin-associated protein 3	Q9P1Y5	0.0117021	0.0129649	1.81093
+	AKR1B1	Aldo-keto reductase family 1 member B1	P15121	8.93186e-10	4.5283e-05	1.80855
+	TSPO	Translocator protein	P30536	2.87434e-10	6.15385e-05	1.80707
+	SDSL	Serine dehydratase-like	Q96GA7	1.51724e-08	6.86695e-05	1.80701
+	ZC3HAV1L	Zinc finger CCCH-type antiviral protein 1-like	Q96H79	3.66558e-12	0	1.80064
+	IDUA	Alpha-L-iduronidase	P35475	0.000146021	0.000668209	1.79833
+	DECR2	Peroxisomal 2,4-dienoyl-CoA reductase [(3E)-enoyl-CoA-producing]	Q9NUI1	9.59535e-10	5.83942e-05	1.79222
+	FBN2	Fibrillin-2	P35556	0.0195957	0.0191366	1.78713
+	SLIT3	Slit homolog 3 protein	O75094	0.000212408	0.000845443	1.78525
+	HNMT	Histamine N-methyltransferase	P50135	1.32907e-09	8.02676e-05	1.78234
+	A2M	Alpha-2-macroglobulin	P01023	0.00770092	0.00974175	1.77561
+	CNPY4	Protein canopy homolog 4	Q8N129	7.0266e-09	7.12468e-05	1.77547
+	ATP9B	Probable phospholipid-transporting ATPase IIB	O43861	0.0021837	0.00431706	1.77506
+	SELENOO	Protein adenylyltransferase SelO, mitochondrial	Q9BVL4	1.58593e-06	0.000156364	1.7731
+	P2RX7	P2X purinoceptor 7	Q99572	1.98982e-05	0.000256348	1.76796
+	SLC12A9	Solute carrier family 12 member 9	Q9BXP2	3.83299e-07	0.000115473	1.7664
+	GARS1	Glycine--tRNA ligase	P41250	5.63537e-07	0.000121475	1.75418
+	BCAP29	B-cell receptor-associated protein 29	Q9UHQ4	2.34611e-12	0	1.7539
+	NIPSNAP3A	Protein NipSnap homolog 3A	Q9UFN0	0.0433292	0.036557	1.7507
+	ABCD1	ATP-binding cassette sub-family D member 1	P33897	3.32155e-11	0	1.75039
+	PON2	Serum paraoxonase/arylesterase 2	Q15165	2.35469e-07	0.00010728	1.7487
+	S100A6	Protein S100-A6	P06703	1.9433e-07	0.000105125	1.74714
+	PEX1	Peroxisomal ATPase PEX1	O43933	3.53657e-08	0.00011449	1.72945
+	TANGO2	Transport and Golgi organization protein 2 homolog	Q6ICL3	2.13474e-06	0.000170794	1.72882
+	CDK5	Cyclin-dependent kinase 5	Q00535	1.00719e-12	0	1.72781
+	NECTIN3	Nectin-3	Q9NQS3	0.000798592	0.00208571	1.72631
+	ASAH1	Acid ceramidase	Q13510	8.43703e-11	0	1.71876
+	PAFAH2	Platelet-activating factor acetylhydrolase 2, cytoplasmic	Q99487	1.40756e-06	0.000144981	1.71555
+	SH3D19	SH3 domain-containing protein 19	Q5HYK7	1.73813e-08	7.57895e-05	1.71262
+	RDH10	Retinol dehydrogenase 10	Q8IZV5	0.0244468	0.022568	1.70777
+	AHDC1	Transcription factor Gibbin	Q5TGY3	1.52173e-05	0.000245922	1.70461
+	FIS1	Mitochondrial fission 1 protein	Q9Y3D6	5.92957e-08	0.000104575	1.70414
+	SERPINE2	Glia-derived nexin	P07093	5.13746e-06	0.000181952	1.70393
+	SLC25A40	Probable mitochondrial glutathione transporter SLC25A40	Q8TBP6	0.00070938	0.00191683	1.70146
+	BNIP3L	BCL2/adenovirus E1B 19 kDa protein-interacting protein 3-like	O60238	0.0235773	0.0218876	1.69175
+	CCM2	Cerebral cavernous malformations 2 protein	Q9BSQ5	3.22159e-10	5.85366e-05	1.69061
+	TNKS1BP1	182 kDa tankyrase-1-binding protein	Q9C0C2	7.68923e-13	0	1.68976
+	GULP1	PTB domain-containing engulfment adapter protein 1	Q9UBP9	0.0149882	0.0156553	1.68157
+	TMT1A	N6-adenosine-methyltransferase TMT1A	Q9H8H3	1.09157e-09	5.6338e-05	1.67169
+	OCLN	Occludin	Q16625	9.04781e-07	0.000123876	1.67157
+	ARMCX1	Armadillo repeat-containing X-linked protein 1	Q9P291	1.30866e-06	0.000134579	1.67115
+	PALLD	Palladin	Q8WX93	7.37695e-08	0.000112324	1.66947
+	VLDLR	Very low-density lipoprotein receptor	P98155	3.39525e-06	0.000185973	1.66846
+	COMT	Catechol O-methyltransferase	P21964	7.86201e-07	0.000122324	1.66841
+	DCBLD2	Discoidin, CUB and LCCL domain-containing protein 2	Q96PD2	0.000590952	0.00168347	1.6623
+	CDC42EP1	Cdc42 effector protein 1	Q00587	6.61883e-09	7.17949e-05	1.6607
+	SAMD9	Sterile alpha motif domain-containing protein 9	Q5K651	2.02927e-12	0	1.65458
+	SNX21	Sorting nexin-21	Q969T3	2.00642e-06	0.000166234	1.65399
+	DENND2B	DENN domain-containing protein 2B	P78524	2.42851e-06	0.0001797	1.65298
+	SERINC3	Serine incorporator 3	Q13530	0.005354	0.00771584	1.65056
+	APOL2	Apolipoprotein L2	Q9BQE5	5.24185e-10	4.87805e-05	1.64551
+	TMEM35B	Transmembrane protein 35B	Q8NCS4	0.00872991	0.0106518	1.64466
+	SLC25A1	Tricarboxylate transport protein, mitochondrial	P53007	5.75057e-07	0.00012082	1.63621
+	LYRM1	LYR motif-containing protein 1	O43325	0.0157671	0.016311	1.63552
+	RPS6KB2	Ribosomal protein S6 kinase beta-2	Q9UBS0	0.0268568	0.0242217	1.6348
+	CTSL	Procathepsin L	P07711	1.01475e-06	0.000133203	1.63073
+	MAP1LC3B	Microtubule-associated proteins 1A/1B light chain 3 beta 2	A6NCE7;Q9GZQ8	2.91762e-10	6.12245e-05	1.62716
+	DSP	Desmoplakin	P15924	1.23591e-08	7.15884e-05	1.6167
+	COL8A1	Collagen alpha-1(VIII) chain	P27658	0.00317681	0.00542546	1.61436
+	SYPL1	Synaptophysin-like protein 1	Q16563	2.09659e-08	7.95229e-05	1.61424
+	LYSMD2	LysM and putative peptidoglycan-binding domain-containing protein 2	Q8IV50	1.99064e-09	7.61905e-05	1.61144
+	CLEC3B	Tetranectin	P05452	0.000564283	0.00161321	1.61135
+	PLCD3	1-phosphatidylinositol 4,5-bisphosphate phosphodiesterase delta-3	Q8N3E9	8.51968e-09	6.79612e-05	1.60807
+	ASL	Argininosuccinate lyase	P04424	9.18991e-10	5.97015e-05	1.60494
+	SAMD9L	Sterile alpha motif domain-containing protein 9-like	Q8IVG5	8.15386e-07	0.000121704	1.60334
+	PCDH1	Protocadherin-1	Q08174	0.000339676	0.00112992	1.59606
+	NPC1	NPC intracellular cholesterol transporter 1	O15118	3.74281e-12	0	1.59093
+	YWHAG	14-3-3 protein gamma	P61981	2.39733e-09	7.31707e-05	1.59002
+	POGLUT3	Protein O-glucosyltransferase 3	Q7Z4H8	1.24201e-13	0	1.58931
+	OSBPL3	Oxysterol-binding protein-related protein 3	Q9H4L5	1.84688e-12	0	1.58507
+	LCP1	Plastin-2	P13796	2.32723e-09	7.36196e-05	1.57543
+	HSPB2	Heat shock protein beta-2	Q16082	0.0139967	0.0149228	1.57163
+	ITGB8	Integrin beta-8	P26012	1.48157e-05	0.000247319	1.56932
+	VASN	Vasorin	Q6EMK4	3.09729e-07	0.000111786	1.56887
+	AP4M1	AP-4 complex subunit mu-1	O00189	3.13943e-07	0.00011138	1.56844
+	DAB2IP	Disabled homolog 2-interacting protein	Q5VWQ8	6.87199e-11	0	1.56662
+	ZNF185	Zinc finger protein 185	O15231	0.059441	0.0487405	1.55762
+	RALA	Ras-related protein Ral-A	P11233	3.58133e-12	0	1.55554
+	MAP2	Microtubule-associated protein 2	P11137	6.0457e-06	0.000194286	1.55383
+	HACD4	Very-long-chain (3R)-3-hydroxyacyl-CoA dehydratase 4	Q5VWC8	0.000949204	0.00238144	1.55319
+	OPHN1	Oligophrenin-1	O60890	7.63211e-07	0.000122951	1.55153
+	UBXN8	UBX domain-containing protein 8	O00124	1.99702e-06	0.000166378	1.54785
+	CYB5R3	NADH-cytochrome b5 reductase 3	P00387	3.85279e-11	0	1.54645
+	EPHB4	Ephrin type-B receptor 4	P54760	4.14607e-08	0.000111304	1.54374
+	FN3K	Fructosamine-3-kinase	Q9H479	8.74184e-06	0.000219067	1.53991
+	RGS3	Regulator of G-protein signaling 3	P49796	9.06214e-06	0.000223268	1.53539
+	SPEG	Striated muscle preferentially expressed protein kinase	Q15772	4.22668e-07	0.000113379	1.53472
+	HBB	Hemoglobin subunit beta	P68871	6.10485e-05	0.000399177	1.53324
+	IMPACT	Protein IMPACT	Q9P2X3	3.42151e-08	0.000115732	1.53311
+	SOD2	Superoxide dismutase [Mn], mitochondrial	P04179	1.81852e-05	0.000243542	1.53264
+	PTPRN2	Receptor-type tyrosine-protein phosphatase N2	Q92932	0.00143445	0.00321602	1.52992
+	TPM2	Tropomyosin beta chain	P07951	0.00207563	0.00416414	1.5289
+	CAPN5	Calpain-5	O15484	1.56264e-06	0.000146119	1.52524
+	CAVIN1	Caveolae-associated protein 1	Q6NZI2	5.36217e-12	0	1.52207
+	NPTN	Neuroplastin	Q9Y639	4.98031e-08	0.000108659	1.51966
+	ABHD12	Lysophosphatidylserine lipase ABHD12	Q8N2K0	2.27158e-10	6.52174e-05	1.51865
+	SRI	Sorcin	P30626	2.77983e-10	6.21762e-05	1.51719
+	EHBP1	EH domain-binding protein 1	Q8NDI1	8.10371e-13	0	1.51302
+	PROCR	Endothelial protein C receptor	Q9UNN8	0.00126866	0.0028964	1.51021
+	SERINC1	Serine incorporator 1	Q9NRX5	6.01869e-08	0.000104405	1.50089
+	CAVIN2	Caveolae-associated protein 2	O95810	3.95189e-12	0	1.49344
+	ACO2	Aconitate hydratase, mitochondrial	Q99798	2.27988e-17	0	1.48614
+	TENM3	Teneurin-3	Q9P273	0.000426882	0.00133117	1.4861
+	CALU	Calumenin	O43852	1.74353e-10	6.85714e-05	1.48317
+	DCUN1D3	DCN1-like protein 3	Q8IWE4	3.19668e-07	0.000110444	1.48262
+	GDE1	Glycerophosphodiester phosphodiesterase 1	Q9NZC3	2.74243e-08	8.28625e-05	1.48193
+	ENDOD1	Endonuclease domain-containing 1 protein	O94919	1.81982e-07	0.000106383	1.48128
+	H3-7	Histone H3-7	Q5TEC6	0.00588393	0.0082201	1.47841
+	BTN2A1	Butyrophilin subfamily 2 member A1	Q7KYR7	8.2222e-05	0.000510934	1.47811
+	CSNK1E	Casein kinase I isoform epsilon	P49674	0.0161145	0.0165737	1.47669
+	STARD5	StAR-related lipid transfer protein 5	Q9NSY2	1.09793e-08	7.35632e-05	1.47484
+	STK17A	Serine/threonine-protein kinase 17A	Q9UEE5	3.63956e-08	0.000113879	1.4738
+	TLE1	Transducin-like enhancer protein 1	Q04724	0.000536078	0.00155635	1.47348
+	BRAF	Serine/threonine-protein kinase B-raf	P15056	1.99467e-06	0.000166522	1.47267
+	FKBP9	Peptidyl-prolyl cis-trans isomerase FKBP9	O95302	1.76552e-07	0.000107239	1.47203
+	HTATIP2	Oxidoreductase HTATIP2	Q9BUP3	6.28274e-07	0.000118268	1.45997
+	TRIP6	Thyroid receptor-interacting protein 6	Q15654	3.74524e-10	5.71429e-05	1.45967
+	SCO2	Protein SCO2 homolog, mitochondrial	O43819	1.10765e-09	5.61404e-05	1.45945
+	GSTT2B	Glutathione S-transferase theta-2B	P0CG30	8.12781e-13	0	1.45703
+	PRUNE2	Protein prune homolog 2	Q8WUY3	4.92868e-10	5e-05	1.45649
+	ZC2HC1A	Zinc finger C2HC domain-containing protein 1A	Q96GY0	0.0139654	0.0149084	1.44857
+	ITGA3	Integrin alpha-3	P26006	1.08482e-16	0	1.44745
+	POR	NADPH--cytochrome P450 reductase	P16435	5.28134e-12	0	1.44603
+	SYT1	Synaptotagmin-1	P21579	7.47872e-05	0.000482412	1.44331
+	SESN2	Sestrin-2	P58004	4.7471e-06	0.00018209	1.4378
+	RAB22A	Ras-related protein Rab-22A	Q9UL26	0.000825816	0.00213543	1.4341
+	MDH2	Malate dehydrogenase, mitochondrial	P40926	9.11474e-13	0	1.43288
+	CAPG	Macrophage-capping protein	P40121	3.47623e-10	5.74163e-05	1.42902
+	SLC41A3	Solute carrier family 41 member 3	Q96GZ6	0.000200145	0.000806738	1.42689
+	LGR4	Leucine-rich repeat-containing G-protein coupled receptor 4	Q9BXB1	0.025128	0.0230678	1.42603
+	GASK1B	Golgi-associated kinase 1B	Q6UWH4	0.000744193	0.00199166	1.42054
+	RTN4	Reticulon-4	Q9NQC3	7.91662e-09	6.84597e-05	1.42052
+	TMUB1	Transmembrane and ubiquitin-like domain-containing protein 1	Q9BVT8	2.53301e-06	0.000178071	1.41424
+	EHD3	EH domain-containing protein 3	Q9NZN3	0.0134493	0.0144798	1.41197
+	GSTK1	Glutathione S-transferase kappa 1	Q9Y2Q3	9.60659e-09	7.54717e-05	1.41088
+	TBL2	Transducin beta-like protein 2	Q9Y4P3	4.93261e-09	6.45161e-05	1.40507
+	MCEE	Methylmalonyl-CoA epimerase, mitochondrial	Q96PE7	2.38787e-06	0.00018015	1.40427
+	ULBP2	UL16-binding protein 2	Q9BZM5	0.000595046	0.00168396	1.40294
+	ZYX	Zyxin	Q15942	9.28294e-09	6.66667e-05	1.40264
+	CDH2	Cadherin-2	P19022	2.14739e-10	6.66667e-05	1.40092
+	STIM1	Stromal interaction molecule 1	Q13586	3.79076e-12	0	1.40077
+	YWHAH	14-3-3 protein eta	Q04917	3.35989e-10	5.76923e-05	1.39841
+	SARAF	Store-operated calcium entry-associated regulatory factor	Q96BY9	3.70933e-08	0.000113677	1.39721
+	KRIT1	Krev interaction trapped protein 1	O00522	7.55773e-09	6.94789e-05	1.39603
+	LEPROT	Leptin receptor gene-related protein	O15243	0.00130766	0.00295708	1.39516
+	WARS1	Tryptophan--tRNA ligase, cytoplasmic	P23381	1.72922e-05	0.000242274	1.39423
+	TMOD2	Tropomodulin-2	Q9NZR1	0.00412821	0.00647702	1.39372
+	NAGA	Alpha-N-acetylgalactosaminidase	P17050	6.38227e-10	4.70588e-05	1.39156
+	COMTD1	Catechol O-methyltransferase domain-containing protein 1	Q86VU5	0.00073238	0.0019719	1.39084
+	CTDNEP1	CTD nuclear envelope phosphatase 1	O95476	0.000344057	0.00113211	1.38731
+	PAK1	Serine/threonine-protein kinase PAK 1	Q13153	9.72533e-14	0	1.38499
+	HSPA2	Heat shock-related 70 kDa protein 2	P54652	0.0391946	0.0335188	1.38097
+	TAMM41	Phosphatidate cytidylyltransferase, mitochondrial	Q96BW9	0.0427884	0.0361307	1.37451
+	MFGE8	Lactadherin	Q08431	2.22946e-06	0.000179357	1.36944
+	TBC1D2	TBC1 domain family member 2A	Q9BYX2	2.35371e-10	6.48649e-05	1.36864
+	NRBF2	Nuclear receptor-binding factor 2	Q96F24	3.67979e-07	0.000116414	1.36667
+	STING1	Stimulator of interferon genes protein	Q86WV6	0.000197134	0.000805691	1.36635
+	RETREG2	Reticulophagy regulator 2	Q8NC44	7.44893e-05	0.000482655	1.36521
+	B4GALT1	Beta-1,4-galactosyltransferase 1	P15291	3.16134e-10	5.91133e-05	1.36304
+	RRAS	Ras-related protein R-Ras	P10301	4.37087e-12	0	1.36002
+	GOLT1B	Vesicle transport protein GOT1B	Q9Y3E0	0.00202388	0.00407152	1.35847
+	ADAMTS2	A disintegrin and metalloproteinase with thrombospondin motifs 2	O95450	0.00106123	0.00254519	1.35489
+	SCLY	Selenocysteine lyase	Q96I15	0.00802499	0.00996776	1.35478
+	STX12	Syntaxin-12	Q86Y82	4.29265e-11	0	1.35364
+	TXNRD2	Thioredoxin reductase 2, mitochondrial	Q9NNW7	4.78675e-10	5.06329e-05	1.35359
+	ABHD14B	Putative protein-lysine deacylase ABHD14B	Q96IU4	1.53817e-09	7.84314e-05	1.35264
+	DIPK1A	Divergent protein kinase domain 1A	Q5T7M9	0.000569991	0.00162858	1.35104
+	EML2	Echinoderm microtubule-associated protein-like 2	O95834	2.25701e-09	7.43034e-05	1.34835
+	PHLDB1	Pleckstrin homology-like domain family B member 1	Q86UU1	3.31875e-14	0	1.34774
+	PTGR2	Prostaglandin reductase 2	Q8N8N7	0.0292775	0.0260881	1.34705
+	LMF2	Lipase maturation factor 2	Q9BU23	1.78311e-07	0.000106952	1.34551
+	MAN2A1	Alpha-mannosidase 2	Q16706	1.24824e-12	0	1.34381
+	NT5C	5'(3')-deoxyribonucleotidase, cytosolic type	Q8TCD5	8.13709e-07	0.000121827	1.3437
+	LGALS1	Galectin-1	P09382	7.74584e-10	4.61538e-05	1.34302
+	HEATR5A	HEAT repeat-containing protein 5A	Q86XA9	2.34391e-05	0.000258519	1.34058
+	FCHSD2	F-BAR and double SH3 domains protein 2	O94868	5.91227e-05	0.000391304	1.33697
+	PLPP3	Phospholipid phosphatase 3	O14495	0.0111398	0.0125493	1.33604
+	MDFIC	MyoD family inhibitor domain-containing protein	Q9P1T7	7.84028e-06	0.000202601	1.33392
+	AKR1C1	Aldo-keto reductase family 1 member C1	Q04828	0.00384223	0.00619286	1.33357
+	PPM1F	Protein phosphatase 1F	P49593	2.61578e-12	0	1.33304
+	SELENOM	Selenoprotein M	Q8WWX9	0.000706707	0.00191058	1.33116
+	OSBPL6	Oxysterol-binding protein-related protein 6	Q9BZF3	0.000317423	0.00107647	1.32767
+	UBE2H	Ubiquitin-conjugating enzyme E2 H	P62256	4.30179e-09	6.68524e-05	1.32525
+	CKLF	Chemokine-like factor	Q9UBR5	0.00503103	0.00741101	1.3241
+	LRP1	Prolow-density lipoprotein receptor-related protein 1	Q07954	5.08798e-06	0.000182353	1.32372
+	AHNAK	Neuroblast differentiation-associated protein AHNAK	Q09666	1.12825e-07	0.000109668	1.32194
+	EHD2	EH domain-containing protein 2	Q9NZN4	1.08715e-12	0	1.31257
+	AGA	N(4)-(beta-N-acetylglucosaminyl)-L-asparaginase	P20933	2.47056e-06	0.000178808	1.30684
+	HP1BP3	Heterochromatin protein 1-binding protein 3	Q5SSJ5	0.0114538	0.012798	1.30674
+	LGALS3	Galectin-3	P17931	1.38581e-08	6.97168e-05	1.30482
+	AGFG2	Arf-GAP domain and FG repeat-containing protein 2	O95081	0.000854964	0.00220499	1.30351
+	ARL6IP5	PRA1 family protein 3	O75915	3.04e-08	0.000118299	1.30294
+	FAS	Tumor necrosis factor receptor superfamily member 6	P25445	1.09547e-07	0.000110626	1.30134
+	CD63	CD63 antigen	P08962	2.10846e-06	0.000171527	1.29896
+	MICAL2	[F-actin]-monooxygenase MICAL2	O94851	1.19932e-11	0	1.29797
+	DLD	Dihydrolipoyl dehydrogenase, mitochondrial	P09622	2.77145e-11	0	1.29647
+	ANXA4	Annexin A4	P09525	4.01475e-12	0	1.29569
+	WDR19	WD repeat-containing protein 19	Q8NEZ3	3.40061e-05	0.000324682	1.29527
+	ITGA4	Integrin alpha-4	P13612	7.4726e-08	0.000111801	1.29316
+	KCNN4	Intermediate conductance calcium-activated potassium channel protein 4	O15554	0.00306926	0.00530893	1.29308
+	RPL14	60S ribosomal protein L14	P50914	0.0487611	0.0407051	1.29178
+	TMEM63A	CSC1-like protein 1	O94886	2.67989e-08	8.34915e-05	1.28949
+	CD9	CD9 antigen	P21926	0.000284092	0.00100938	1.28932
+	ATP8B2	Phospholipid-transporting ATPase ID	P98198	0.00253724	0.00470364	1.28914
+	FSTL1	Follistatin-related protein 1	Q12841	1.69598e-06	0.000172043	1.28814
+	PARVB	Beta-parvin	Q9HBI1	1.12854e-06	0.000130518	1.27585
+	RAB23	Ras-related protein Rab-23	Q9ULC3	3.21611e-07	0.000109916	1.27374
+	CTSB	Cathepsin B	P07858	3.37742e-05	0.000322652	1.27307
+	ADD3	Gamma-adducin	Q9UEY8	8.99733e-10	6.01504e-05	1.27076
+	PLOD3	Multifunctional procollagen lysine hydroxylase and glycosyltransferase LH3	O60568	8.92466e-13	0	1.26705
+	DGKA	Diacylglycerol kinase alpha	P23743	2.86948e-11	0	1.26572
+	ADGRE5	Adhesion G protein-coupled receptor E5	P48960	3.46333e-07	0.000117786	1.26361
+	TCP11L1	T-complex protein 11-like protein 1	Q9NUJ3	6.08761e-12	0	1.2629
+	FAM234A	Protein FAM234A	Q9H0X4	2.60451e-06	0.000176759	1.26112
+	SPECC1L	Cytospin-A	Q69YQ0	3.08608e-10	5.94059e-05	1.26105
+	TMED5	Transmembrane emp24 domain-containing protein 5	Q9Y3A6	1.24403e-05	0.000245796	1.25986
+	ARMCX2	Armadillo repeat-containing X-linked protein 2	Q7L311	4.66958e-07	0.000124169	1.25348
+	SIDT2	SID1 transmembrane family member 2	Q8NBJ9	0.000205587	0.00082405	1.25237
+	CALD1	Caldesmon	Q05682	1.10438e-06	0.000131021	1.25141
+	TMEM230	Transmembrane protein 230	Q96A57	3.45689e-11	0	1.24942
+	CAMK1D	Calcium/calmodulin-dependent protein kinase type 1D	Q8IU85	3.01446e-05	0.000305257	1.24883
+	UAP1	UDP-N-acetylhexosamine pyrophosphorylase	Q16222	2.53918e-09	7.20721e-05	1.2474
+	TMEM63B	CSC1-like protein 2	Q5T3F8	0.0259723	0.023627	1.24563
+	MYL9	Myosin regulatory light polypeptide 9	P24844	1.21637e-08	7.17489e-05	1.24216
+	RRAS2	Ras-related protein R-Ras2	P62070	4.15309e-10	5.50459e-05	1.23379
+	RPP38	Ribonuclease P protein subunit p38	P78345	0.0149473	0.0156216	1.23309
+	CD109	CD109 antigen	Q6YHK3	0.0241111	0.0222963	1.23248
+	PDK1	[Pyruvate dehydrogenase (acetyl-transferring)] kinase isozyme 1, mitochondrial	Q15118	0.0554736	0.0458391	1.22838
+	CD46	Membrane cofactor protein	P15529	2.2144e-06	0.000173175	1.22343
+	IFT22	Intraflagellar transport protein 22 homolog	Q9H7X7	0.000440706	0.00136889	1.22325
+	SLC27A4	Long-chain fatty acid transport protein 4	Q6P1M0	4.49697e-12	0	1.22292
+	RAB11FIP5	Rab11 family-interacting protein 5	Q9BXF6	2.64958e-08	8.36502e-05	1.2227
+	GLTP	Glycolipid transfer protein	Q9NZD2	6.17413e-08	0.000103393	1.22174
+	PCYOX1	Prenylcysteine oxidase 1	Q9UHG3	8.22605e-11	0	1.21964
+	PITPNB	Phosphatidylinositol transfer protein beta isoform	P48739	1.61605e-12	0	1.21961
+	CXXC5	CXXC-type zinc finger protein 5	Q7LFL8	0.0111707	0.0125737	1.21788
+	SCML2	Sex comb on midleg-like protein 2	Q9UQR0	0.0290954	0.02595	1.21201
+	S100A10	Protein S100-A10	P60903	0.00359068	0.00588584	1.21147
+	SIRT5	NAD-dependent protein deacylase sirtuin-5, mitochondrial	Q9NXA8	3.82587e-11	0	1.2105
+	ARHGEF2	Rho guanine nucleotide exchange factor 2	Q92974	4.97089e-06	0.000183296	1.20932
+	CYCS	Cytochrome c	P99999	1.39987e-08	6.95652e-05	1.20862
+	HSPG2	Basement membrane-specific heparan sulfate proteoglycan core protein	P98160	8.41249e-08	0.000109589	1.20588
+	CALHM5	Calcium homeostasis modulator protein 5	Q8N5C1	3.44506e-08	0.000115523	1.20537
+	MRTFA	Myocardin-related transcription factor A	Q969V6	0.0219164	0.0207733	1.20414
+	CD81	CD81 antigen	P60033	2.02792e-05	0.000255422	1.203
+	PDZRN3	E3 ubiquitin-protein ligase PDZRN3	Q9UPQ7	0.0264753	0.023926	1.20241
+	SBDS	Ribosome maturation protein SBDS	Q9Y3A5	1.45906e-08	6.89655e-05	1.2003
+	NEXN	Nexilin	Q0ZGT2	4.66761e-10	5.15021e-05	1.19745
+	PSPH	Phosphoserine phosphatase	P78330	0.000132227	0.000639175	1.19741
+	THNSL1	Threonine synthase-like 1	Q8IYQ7	5.21508e-06	0.000181552	1.19545
+	LEPROTL1	Leptin receptor overlapping transcript-like 1	O95214	0.000331704	0.00110831	1.19407
+	CEP41	Centrosomal protein of 41 kDa	Q9BYV8	7.55173e-08	0.000111283	1.19334
+	PKLR	Pyruvate kinase PKLR	P30613	0.0075283	0.00958863	1.18923
+	ENAH	Protein enabled homolog	Q8N8S7	6.29388e-06	0.000193182	1.18803
+	MICALL2	MICAL-like protein 2	Q8IY33	3.13582e-07	0.00011165	1.18633
+	CD47	Leukocyte surface antigen CD47	Q08722	9.4451e-09	7.58294e-05	1.1839
+	HABP4	Intracellular hyaluronan-binding protein 4	Q5JVS0	2.75919e-06	0.000178138	1.18385
+	TRIM4	E3 ubiquitin-protein ligase TRIM4	Q9C037	2.9921e-06	0.000179631	1.18227
+	TGOLN2	Trans-Golgi network integral membrane protein 2	O43493	1.40846e-07	0.000111266	1.18058
+	COL3A1	Collagen alpha-1(III) chain	P02461	1.07727e-06	0.000131274	1.1801
+	PLOD2	Procollagen-lysine,2-oxoglutarate 5-dioxygenase 2	O00469	1.21496e-05	0.000244473	1.17891
+	BTD	Biotinidase	P43251	1.64711e-06	0.000165766	1.17802
+	MOXD1	DBH-like monooxygenase protein 1	Q6UVY6	0.0277328	0.0249248	1.17753
+	PDCD4	Programmed cell death protein 4	Q53EL6	1.1171e-10	5e-05	1.17517
+	TUFT1	Tuftelin	Q9NNX1	0.000706462	0.00191131	1.17495
+	FGGY	FGGY carbohydrate kinase domain-containing protein	Q96C11	0.000187661	0.000777429	1.17455
+	DCSTAMP	Dendritic cell-specific transmembrane protein	Q9H295	0.0261287	0.0237114	1.17335
+	CLTCL1	Clathrin heavy chain 2	P53675	0.00926239	0.0110326	1.17133
+	GCNT1	Beta-1,3-galactosyl-O-glycosyl-glycoprotein beta-1,6-N-acetylglucosaminyltransferase	Q02742	0.00879569	0.0107009	1.1708
+	FLAD1	FAD synthase	Q8NFF5	9.55843e-05	0.000542439	1.17058
+	RTN3	Reticulon-3	O95197	2.06423e-09	7.54717e-05	1.17013
+	ODR4	Protein odr-4 homolog	Q5SWX8	9.40024e-09	7.60095e-05	1.16849
+	CYB5R1	NADH-cytochrome b5 reductase 1	Q9UHQ9	6.26835e-06	0.000193457	1.16738
+	HOOK2	Protein Hook homolog 2	Q96ED9	5.84035e-06	0.000192253	1.16544
+	LOXL1	Lysyl oxidase homolog 1	Q08397	2.44507e-10	6.41711e-05	1.16429
+	PI4KA	Phosphatidylinositol 4-kinase alpha	P42356	1.77517e-11	0	1.16339
+	ATP6V0A1	V-type proton ATPase 116 kDa subunit a 1	Q93050	1.70988e-07	0.000107817	1.16089
+	RAB11FIP1	Rab11 family-interacting protein 1	Q6WKZ4	0.00148219	0.00326916	1.15927
+	PPP3CC	Serine/threonine-protein phosphatase 2B catalytic subunit gamma isoform	P48454	4.62693e-07	0.000124583	1.15759
+	FEZ2	Fasciculation and elongation protein zeta-2	Q9UHY8	2.72212e-05	0.000259323	1.15408
+	COL2A1	Collagen alpha-1(II) chain	P02458	0.00039716	0.00126255	1.15404
+	CLIC4	Chloride intracellular channel protein 4	Q9Y696	5.82596e-07	0.00012056	1.15391
+	TBC1D8B	TBC1 domain family member 8B	Q0IIM8	1.81302e-07	0.000106667	1.15326
+	ARF5	ADP-ribosylation factor 5	P84085	4.6152e-09	6.61157e-05	1.15312
+	NANS	Sialic acid synthase	Q9NR45	3.00832e-06	0.000179343	1.15305
+	TNS3	Tensin-3	Q68CZ2	1.09851e-08	7.33945e-05	1.15293
+	NUDT18	8-oxo-dGDP phosphatase NUDT18	Q6ZVK8	3.30138e-06	0.000186561	1.15129
+	CADM4	Cell adhesion molecule 4	Q8NFZ8	0.00146105	0.00325386	1.15032
+	RNF170	E3 ubiquitin-protein ligase RNF170	Q96K19	0.00200865	0.00404731	1.14894
+	RPL24	60S ribosomal protein L24	P83731	0.0219798	0.0208057	1.14832
+	RNH1	Ribonuclease inhibitor	P13489	3.06125e-07	0.000112607	1.14817
+	CEP135	Centrosomal protein of 135 kDa	Q66GS9	5.93656e-05	0.000392562	1.14643
+	GHITM	Growth hormone-inducible transmembrane protein	Q9H3K2	7.32024e-06	0.000202216	1.14591
+	CAPZA2	F-actin-capping protein subunit alpha-2	P47755	4.26269e-10	5.38117e-05	1.14539
+	UQCR10	Cytochrome b-c1 complex subunit 9	Q9UDW1	0.0587615	0.0483729	1.14226
+	ABCC3	ATP-binding cassette sub-family C member 3	O15438	0.000126533	0.000623646	1.14207
+	STX2	Syntaxin-2	P32856	0.00781229	0.00979844	1.14172
+	CLIC2	Chloride intracellular channel protein 2	O15247	0.00265535	0.00484341	1.14152
+	KLHL4	Kelch-like protein 4	Q9C0H6	5.69897e-07	0.00012095	1.14003
+	SCARB2	Lysosome membrane protein 2	Q14108	6.76326e-08	0.000101587	1.13774
+	MGST3	Microsomal glutathione S-transferase 3	O14880	0.00224002	0.0043703	1.13548
+	ALDH4A1	Delta-1-pyrroline-5-carboxylate dehydrogenase, mitochondrial	P30038	3.99152e-06	0.0001849	1.13395
+	PPP6R2	Serine/threonine-protein phosphatase 6 regulatory subunit 2	O75170	6.03495e-08	0.000104235	1.13336
+	SERPINE1	Plasminogen activator inhibitor 1	P05121	7.72352e-07	0.000122574	1.13229
+	BLVRB	Flavin reductase (NADPH)	P30043	1.10035e-07	0.000110305	1.13093
+	CD99L2	CD99 antigen-like protein 2	Q8TCZ2	0.0244928	0.0225991	1.13092
+	RPL7A	60S ribosomal protein L7a	P62424	0.0445445	0.0374181	1.13044
+	RNF32	RING finger protein 32	Q9H0A6	0.0253174	0.0231797	1.12676
+	ACADS	Short-chain specific acyl-CoA dehydrogenase, mitochondrial	P16219	6.8559e-05	0.000432707	1.12318
+	SH3BGRL3	SH3 domain-binding glutamic acid-rich-like protein 3	Q9H299	0.00384584	0.00619831	1.12227
+	SUMF2	Inactive C-alpha-formylglycine-generating enzyme 2	Q8NBJ7	4.55866e-12	0	1.12115
+	TUSC3	Tumor suppressor candidate 3	Q13454	2.41183e-07	0.00010687	1.12024
+	EFR3A	Protein EFR3 homolog A	Q14156	4.92528e-09	6.469e-05	1.11967
+	GALNT4	Polypeptide N-acetylgalactosaminyltransferase 4	Q8N4A0	0.0198056	0.0193043	1.11803
+	CCDC127	Coiled-coil domain-containing protein 127	Q96BQ5	0.00797974	0.00993258	1.11629
+	MYH14	Myosin-14	Q7Z406	0.0499336	0.0415886	1.11553
+	LRP10	Low-density lipoprotein receptor-related protein 10	Q7Z4F1	8.48044e-07	0.000125253	1.11424
+	LMCD1	LIM and cysteine-rich domains protein 1	Q9NZU5	6.81594e-07	0.000117277	1.11099
+	INPP4A	Inositol polyphosphate-4-phosphatase type I A	Q96PE3	0.0161481	0.0165948	1.10724
+	APH1B	Gamma-secretase subunit APH-1B	Q8WW43	5.52433e-06	0.000185642	1.10589
+	CARS2	Probable cysteine--tRNA ligase, mitochondrial	Q9HA77	3.8572e-07	0.000115075	1.10479
+	EBP	3-beta-hydroxysteroid-Delta(8),Delta(7)-isomerase	Q15125	0.023715	0.0220061	1.10474
+	ATL3	Atlastin-3	Q6DD88	2.97109e-13	0	1.10443
+	NME3	Nucleoside diphosphate kinase 3	Q13232	1.6929e-09	7.71704e-05	1.10394
+	BCR	Breakpoint cluster region protein	P11274	1.2795e-06	0.000135338	1.10378
+	MINDY1	Ubiquitin carboxyl-terminal hydrolase MINDY-1	Q8N5J2	0.0221849	0.0209567	1.10143
+	ANK2	Ankyrin-2	Q01484	4.99878e-05	0.000364211	1.0995
+	EDEM2	ER degradation-enhancing alpha-mannosidase-like protein 2	Q9BV94	0.00278328	0.00499546	1.09762
+	HK1	Hexokinase-1	P19367	1.28725e-11	0	1.09748
+	CARS1	Cysteine--tRNA ligase, cytoplasmic	P49589	2.72139e-06	0.000178571	1.09651
+	GET1	Guided entry of tail-anchored proteins factor 1	O00258	0.000267737	0.000971208	1.09487
+	DLGAP4	Disks large-associated protein 4	Q9Y2H0	2.1718e-09	7.47664e-05	1.09358
+	FAHD2A	Fumarylacetoacetate hydrolase domain-containing protein 2A	Q96GK7	4.72992e-06	0.000182226	1.09215
+	ATP2B1	Plasma membrane calcium-transporting ATPase 1	P20020	4.17559e-05	0.000348013	1.09122
+	MYO18A	Unconventional myosin-XVIIIa	Q92614	3.2661e-05	0.000313682	1.08562
+	CERCAM	Inactive glycosyltransferase 25 family member 3	Q5T4B2	5.44161e-09	7.36842e-05	1.08452
+	VKORC1L1	Vitamin K epoxide reductase complex subunit 1-like protein 1	Q8N0U8	4.66107e-09	6.59341e-05	1.08369
+	CMIP	C-Maf-inducing protein	Q8IY22	0.0351128	0.0303818	1.08253
+	MAN1B1	Endoplasmic reticulum mannosyl-oligosaccharide 1,2-alpha-mannosidase	Q9UKM7	3.76348e-08	0.000113274	1.07926
+	ELMOD2	ELMO domain-containing protein 2	Q8IZ81	2.87361e-12	0	1.07797
+	GNAI1	Guanine nucleotide-binding protein G(i) subunit alpha-1	P63096	3.17317e-07	0.000110843	1.07759
+	FAM177A1	Protein FAM177A1	Q8N128	3.2207e-09	6.99708e-05	1.07586
+	ALDH9A1	4-trimethylaminobutyraldehyde dehydrogenase	P49189	6.92504e-07	0.00012513	1.07271
+	ARHGAP21	Rho GTPase-activating protein 21	Q5T5U3	4.49014e-10	5.19481e-05	1.07259
+	ESS2	Splicing factor ESS-2 homolog	Q96DF8	0.000113924	0.000607619	1.07216
+	ATP1B1	Sodium/potassium-transporting ATPase subunit beta-1	P05026	0.000345189	0.00113116	1.07211
+	AP3S2	AP-3 complex subunit sigma-2	P59780	0.0175721	0.0176464	1.07201
+	MPI	Mannose-6-phosphate isomerase	P34949	0.000166098	0.000727107	1.07143
+	SBF1	Myotubularin-related protein 5	O95248	1.00258e-10	5.16129e-05	1.07113
+	WDSUB1	WD repeat, SAM and U-box domain-containing protein 1	Q8N9V3	0.0104394	0.0119989	1.07108
+	TRIP10	Cdc42-interacting protein 4	Q15642	1.09576e-11	0	1.06956
+	YIF1A	Protein YIF1A	O95070	2.32403e-06	0.000177703	1.06835
+	WASL	Actin nucleation-promoting factor WASL	O00401	1.75601e-07	0.000107383	1.06795
+	SLC25A13	Electrogenic aspartate/glutamate antiporter SLC25A13, mitochondrial	Q9UJS0	2.60795e-07	0.000115433	1.06658
+	DAPK1	Death-associated protein kinase 1	P53355	1.48391e-08	6.88172e-05	1.06303
+	HCCS	Holocytochrome c-type synthase	P53701	1.27707e-11	0	1.06129
+	VPS53	Vacuolar protein sorting-associated protein 53 homolog	Q5VIR6	3.38746e-09	6.95652e-05	1.05994
+	GSTZ1	Maleylacetoacetate isomerase	O43708	1.38594e-07	0.000111421	1.05886
+	ITPKA	Inositol-trisphosphate 3-kinase A	P23677	0.000311474	0.00106396	1.05708
+	ANXA2	Annexin A2	P07355	7.55183e-12	0	1.05688
+	LGMN	Legumain	Q99538	4.99691e-07	0.000123212	1.05613
+	DCAF11	DDB1- and CUL4-associated factor 11	Q8TEB1	4.80741e-06	0.000181683	1.05572
+	SELENOS	Selenoprotein S	Q9BQE4	1.50279e-07	0.000109589	1.05557
+	GBA1	Lysosomal acid glucosylceramidase	P04062	2.85918e-10	6.18557e-05	1.05396
+	MTM1	Myotubularin	Q13496	0.00150506	0.00329165	1.05374
+	CHKB	Choline/ethanolamine kinase	Q9Y259	0.000129633	0.000624765	1.05281
+	GIPC1	PDZ domain-containing protein GIPC1	O14908	7.44545e-07	0.000123711	1.05269
+	SUN1	SUN domain-containing protein 1	O94901	1.279e-09	5.42373e-05	1.05155
+	SLC1A4	Neutral amino acid transporter A	P43007	7.09648e-05	0.000463328	1.05061
+	PYGB	Glycogen phosphorylase, brain form	P11216	1.9455e-08	8.16327e-05	1.05002
+	FAM210A	Protein FAM210A	Q96ND0	2.07789e-06	0.000165232	1.04885
+	ALDH3B1	Aldehyde dehydrogenase family 3 member B1	P43353	4.69514e-05	0.000364407	1.04866
+	FMN2	Formin-2	Q9NZ56	0.000158697	0.000706098	1.04829
+	SLC25A20	Mitochondrial carnitine/acylcarnitine carrier protein	O43772	1.68843e-09	7.74194e-05	1.04701
+	PKP2	Plakophilin-2	Q99959	3.75636e-09	6.79887e-05	1.04636
+	CUEDC1	CUE domain-containing protein 1	Q9NWM3	2.93809e-07	0.0001133	1.04633
+	PRDX5	Peroxiredoxin-5, mitochondrial	P30044	2.06307e-08	8.01603e-05	1.04613
+	TRPV2	Transient receptor potential cation channel subfamily V member 2	Q9Y5S1	1.43106e-07	0.000110497	1.04607
+	KIAA1522	Uncharacterized protein KIAA1522	Q9P206	2.38815e-12	0	1.04535
+	ADD1	Alpha-adducin	P35611	1.74601e-09	7.69231e-05	1.04211
+	GGACT	Gamma-glutamylaminecyclotransferase	Q9BVM4	0.000891957	0.0022732	1.04203
+	SSH1	Protein phosphatase Slingshot homolog 1	Q8WYL5	0.000673847	0.00185125	1.04142
+	AK1	Adenylate kinase isoenzyme 1	P00568	1.2076e-06	0.000132701	1.04034
+	NADK	NAD kinase	O95544	0.0341745	0.0296373	1.04031
+	CD59	CD59 glycoprotein	P13987	0.0132329	0.014306	1.0399
+	RBM28	RNA-binding protein 28	Q9NW13	0.0183883	0.0182278	1.03937
+	JOSD2	Josephin-2	Q8TAC2	0.000597853	0.00168265	1.03859
+	IDH1	Isocitrate dehydrogenase [NADP] cytoplasmic	O75874	5.20852e-08	0.000106845	1.03561
+	PDE4DIP	Myomegalin	Q5VU43	1.05319e-06	0.000131655	1.03206
+	CCDC90B	Coiled-coil domain-containing protein 90B, mitochondrial	Q9GZT6	1.02681e-07	0.000111437	1.03111
+	ABHD11	Protein ABHD11	Q8NFV4	4.2634e-06	0.000182094	1.03021
+	MAPK1	Mitogen-activated protein kinase 1	P28482	2.41147e-07	0.000107006	1.02973
+	HIP1	Huntingtin-interacting protein 1	O00291	7.23979e-08	0.000100471	1.02636
+	CHM	Rab proteins geranylgeranyltransferase component A 1	P24386	2.60152e-09	7.14286e-05	1.02565
+	RETSAT	All-trans-retinol 13,14-reductase	Q6NUM9	7.09648e-05	0.000463094	1.02319
+	RAB3A	Ras-related protein Rab-3A	P20336	7.27924e-06	0.000202356	1.02268
+	DDR2	Discoidin domain-containing receptor 2	Q16832	1.13562e-06	0.000130393	1.02082
+	PDAP1	28 kDa heat- and acid-stable phosphoprotein	Q13442	9.40658e-10	5.94796e-05	1.01987
+	DHRS4	Dehydrogenase/reductase SDR family member 4	Q9BTZ2	6.59506e-09	7.19794e-05	1.01814
+	CRADD	Death domain-containing protein CRADD	P78560	4.14534e-05	0.000348575	1.018
+	VPS51	Vacuolar protein sorting-associated protein 51 homolog	Q9UID3	2.04947e-09	7.57098e-05	1.01608
+	ADAM15	Disintegrin and metalloproteinase domain-containing protein 15	Q13444	3.74869e-06	0.000183515	1.01482
+	PYROXD2	Pyridine nucleotide-disulfide oxidoreductase domain-containing protein 2	Q8N2H3	1.03415e-06	0.000132167	1.01398
+	ACAA1	3-ketoacyl-CoA thiolase, peroxisomal	P09110	1.30612e-07	0.000113314	1.01325
+	FMC1	Protein FMC1 homolog	Q96HJ9	2.75657e-06	0.000178282	1.01322
+	RHOB	Rho-related GTP-binding protein RhoB	P62745	0.000326105	0.00109504	1.01321
+	PPFIBP1	Liprin-beta-1	Q86W92	1.14956e-09	5.57491e-05	1.0121
+	SLC22A18	Solute carrier family 22 member 18	Q96BI1	7.63019e-06	0.000203157	1.01073
+	RDH11	Retinol dehydrogenase 11	Q8TC12	4.66635e-10	5.17241e-05	1.00975
+	NAV1	Neuron navigator 1	Q8NEY1	9.99394e-06	0.000234043	1.00919
+	XPC	DNA repair protein complementing XP-C cells	Q01831	0.0339434	0.0294717	1.00843
+	STBD1	Starch-binding domain-containing protein 1	O95210	1.84147e-11	0	1.00777
+	GLB1	Beta-galactosidase	P16278	6.94644e-06	0.000200977	1.00704
+	EPDR1	Mammalian ependymin-related protein 1	Q9UM22	0.00266717	0.00484884	1.00675
+	BCL2L13	Bcl-2-like protein 13	Q9BXK5	4.87747e-08	0.000109402	1.00237
+	MED31	Mediator of RNA polymerase II transcription subunit 31	Q9Y3C7	0.0190614	0.0187162	1.00076
+	PHGDH	D-3-phosphoglycerate dehydrogenase	O43175	0.00111904	0.00265705	1.00062
+	APOOL	MICOS complex subunit MIC27	Q6UXV4	2.36245e-08	7.75194e-05	1.00034
+	MOSPD2	Motile sperm domain-containing protein 2	Q8NHP6	9.94296e-08	0.000112593	0.998596
+	SNTB1	Beta-1-syntrophin	Q13884	1.08881e-08	7.37327e-05	0.998105
+	TFE3	Transcription factor E3	P19532	3.76833e-05	0.000335878	0.997289
+	MAPK7	Mitogen-activated protein kinase 7	Q13164	7.74129e-05	0.000492492	0.99676
+	UGDH	UDP-glucose 6-dehydrogenase	O60701	5.03908e-06	0.000182756	0.996224
+	TRIM2	Tripartite motif-containing protein 2	Q9C040	7.39939e-06	0.000201797	0.995979
+	ACOX3	Peroxisomal acyl-coenzyme A oxidase 3	O15254	1.31696e-09	8.08081e-05	0.991345
+	TF	Serotransferrin	P02787	0.0515863	0.0428025	0.991251
+	ARHGEF17	Rho guanine nucleotide exchange factor 17	Q96PE2	2.63891e-10	6.25e-05	0.991101
+	MROH1	Maestro heat-like repeat-containing protein family member 1	Q8NDA8	0.000210534	0.000836348	0.990746
+	ASPH	Aspartyl/asparaginyl beta-hydroxylase	Q12797	1.92783e-06	0.000167686	0.989976
+	SLC30A1	Proton-coupled zinc antiporter SLC30A1	Q9Y6M5	1.03382e-07	0.000111274	0.989383
+	MYOF	Myoferlin	Q9NZM1	1.54081e-06	0.000146654	0.988537
+	PIGG	GPI ethanolamine phosphate transferase 2	Q5H8A4	2.11954e-05	0.000256287	0.987986
+	ERGIC1	Endoplasmic reticulum-Golgi intermediate compartment protein 1	Q969X5	5.67907e-06	0.000190614	0.986833
+	TAGLN2	Transgelin-2	P37802	3.16895e-07	0.000111245	0.986692
+	POMGNT1	Protein O-linked-mannose beta-1,2-N-acetylglucosaminyltransferase 1	Q8WZA1	1.91526e-05	0.00025122	0.986294
+	DDT	D-dopachrome decarboxylase	P30046	4.10266e-11	0	0.985228
+	BPHL	Valacyclovir hydrolase	Q86WA6	2.48652e-06	0.00017866	0.985134
+	ARHGAP1	Rho GTPase-activating protein 1	Q07960	0.000238567	0.000938207	0.984757
+	IER3IP1	Immediate early response 3-interacting protein 1	Q9Y5U9	0.00491963	0.0073185	0.984363
+	HIBADH	3-hydroxyisobutyrate dehydrogenase, mitochondrial	P31937	1.7574e-10	6.81818e-05	0.984314
+	ST13	Hsc70-interacting protein	P50502	1.31174e-10	4.87805e-05	0.9833
+	C19orf12	Protein C19orf12	Q9NSK7	0.00382199	0.00615982	0.983061
+	FGF1	Fibroblast growth factor 1	P05230	0.013863	0.0148121	0.979459
+	MAP4	Microtubule-associated protein 4	P27816	8.98484e-07	0.000124124	0.979263
+	OGDH	2-oxoglutarate dehydrogenase complex component E1	Q02218	9.58151e-11	5.19481e-05	0.979018
+	TRIOBP	TRIO and F-actin-binding protein	Q9H2D6	8.20339e-09	6.82927e-05	0.978855
+	RAB32	Ras-related protein Rab-32	Q13637	2.98045e-10	6.03015e-05	0.978451
+	SARS1	Serine--tRNA ligase, cytoplasmic	P49591	1.43917e-05	0.000248416	0.975922
+	ABCC1	Multidrug resistance-associated protein 1	P33527	8.06668e-12	0	0.975326
+	G6PD	Glucose-6-phosphate 1-dehydrogenase	P11413	1.08367e-05	0.000241946	0.974253
+	BET1	BET1 homolog	O15155	0.000152841	0.000691812	0.973347
+	NADK2	NAD kinase 2, mitochondrial	Q4G0N4	4.1559e-06	0.000183346	0.973127
+	MYLK	Myosin light chain kinase, smooth muscle	Q15746	2.33386e-06	0.000177554	0.973097
+	TP53I3	Quinone oxidoreductase PIG3	Q53FA7	2.38811e-06	0.00018	0.971753
+	SLC35F6	Solute carrier family 35 member F6	Q8N357	0.00179566	0.00372239	0.97034
+	AP1S1	AP-1 complex subunit sigma-1A	P61966	8.36477e-08	0.000110092	0.970187
+	ITGAV	Integrin alpha-V	P06756	1.11161e-12	0	0.969511
+	DNPH1	2'-deoxynucleoside 5'-phosphate N-hydrolase 1	O43598	9.73599e-06	0.000234823	0.968708
+	S100A13	Protein S100-A13	Q99584	1.45004e-08	6.91145e-05	0.967517
+	CYP51A1	Lanosterol 14-alpha demethylase	Q16850	0.00197517	0.00400406	0.967038
+	PLSCR3	Phospholipid scramblase 3	Q9NRY6	3.19014e-05	0.000304421	0.96643
+	CCDC9B	Coiled-coil domain-containing protein 9B	Q6ZUT6	4.0306e-06	0.000184332	0.96634
+	ARMC10	Armadillo repeat-containing protein 10	Q8N2F6	4.64612e-07	0.000124306	0.965558
+	B4GAT1	Beta-1,4-glucuronyltransferase 1	O43505	0.00528871	0.00764638	0.965247
+	HMGCL	Hydroxymethylglutaryl-CoA lyase, mitochondrial	P35914	1.00238e-06	0.000133333	0.963596
+	HEBP2	Heme-binding protein 2	Q9Y5Z4	7.31455e-12	0	0.962576
+	NQO1	NAD(P)H dehydrogenase [quinone] 1	P15559	0.0316275	0.0278193	0.961709
+	DAG1	Dystroglycan 1	Q14118	0.00349111	0.00578664	0.961336
+	MRPS36	Alpha-ketoglutarate dehydrogenase component 4	P82909	4.88637e-09	6.48649e-05	0.960598
+	TPM1	Tropomyosin alpha-1 chain	P09493	2.1058e-06	0.000164948	0.958941
+	IGFBP6	Insulin-like growth factor-binding protein 6	P24592	0.00572956	0.00807445	0.95516
+	B4GALT4	Beta-1,4-galactosyltransferase 4	O60513	0.00633979	0.00860398	0.954649
+	ACTN1	Alpha-actinin-1	P12814	2.07174e-07	0.000104031	0.954443
+	SLC12A4	Solute carrier family 12 member 4	Q9UP95	1.28402e-10	4.90798e-05	0.954288
+	COL1A1	Collagen alpha-1(I) chain	P02452	0.000364393	0.00119485	0.954002
+	TMEM237	Transmembrane protein 237	Q96Q45	0.0397243	0.0339182	0.9533
+	HDDC2	5'-deoxynucleotidase HDDC2	Q7Z4H3	2.70438e-07	0.000114713	0.948847
+	GNB2	Guanine nucleotide-binding protein G(I)/G(S)/G(T) subunit beta-2	P62879	3.77916e-08	0.000113074	0.946556
+	RUFY2	RUN and FYVE domain-containing protein 2	Q8WXA3	1.60909e-07	0.000108401	0.946225
+	CYBRD1	Plasma membrane ascorbate-dependent reductase CYBRD1	Q53TN4	8.99404e-07	0.000124	0.94391
+	RAP1A	Ras-related protein Rap-1A	P62834	5.95075e-06	0.000194703	0.943243
+	ADSL	Adenylosuccinate lyase	P30566	1.34748e-09	8e-05	0.942595
+	CRELD1	Protein disulfide isomerase CRELD1	Q96HD1	7.69423e-08	0.00011094	0.941904
+	PLXNB2	Plexin-B2	O15031	1.47181e-10	4.81928e-05	0.941856
+	LNPK	Endoplasmic reticulum junction formation protein lunapark	Q9C0E8	3.20491e-08	0.000116576	0.941832
+	ETFDH	Electron transfer flavoprotein-ubiquinone oxidoreductase, mitochondrial	Q16134	2.84703e-08	8.2397e-05	0.940196
+	FRMD5	FERM domain-containing protein 5	Q7Z6J6	0.0237679	0.0220498	0.939365
+	MT-CO2	Cytochrome c oxidase subunit 2	P00403	0.0357493	0.0308036	0.939314
+	ITGB5	Integrin beta-5	P18084	9.01375e-05	0.000534119	0.939186
+	KLHL5	Kelch-like protein 5	Q96PQ7	0.00202354	0.0040675	0.938789
+	POTEI	POTE ankyrin domain family member I	P0CG38	0.00164428	0.00352803	0.938538
+	MTX3	Metaxin-3	Q5HYI7	1.2581e-08	7.12695e-05	0.937799
+	VPS52	Vacuolar protein sorting-associated protein 52 homolog	Q8N1B4	1.26903e-09	5.46075e-05	0.933129
+	SACM1L	Phosphatidylinositol-3-phosphatase SAC1	Q9NTJ5	1.49356e-10	4.79042e-05	0.929982
+	MAPK15	Mitogen-activated protein kinase 15	Q8TD08	0.000461645	0.00139501	0.928819
+	IQSEC1	IQ motif and SEC7 domain-containing protein 1	Q6DN90	8.84352e-08	0.000108597	0.927988
+	COPG2	Coatomer subunit gamma-2	Q9UBF2	4.81849e-07	0.000123894	0.92734
+	ATPAF2	ATP synthase mitochondrial F1 complex assembly factor 2	Q8N5M1	0.000104645	0.000580241	0.926289
+	ACTN4	Alpha-actinin-4	O43707	1.74831e-13	0	0.92547
+	ARPC1B	Actin-related protein 2/3 complex subunit 1B	O15143	6.44684e-09	7.21649e-05	0.925452
+	TIMP2	Metalloproteinase inhibitor 2	P16035	7.28349e-09	7.0529e-05	0.924412
+	ATP9A	Probable phospholipid-transporting ATPase IIA	O75110	1.02654e-10	5.12821e-05	0.923724
+	GNPAT	Dihydroxyacetone phosphate acyltransferase	O15228	8.2673e-10	4.54545e-05	0.922336
+	PGLS	6-phosphogluconolactonase	O95336	3.73768e-05	0.000336428	0.92129
+	TBC1D17	TBC1 domain family member 17	Q9HA65	3.64732e-11	0	0.920885
+	ITFG1	T-cell immunomodulatory protein	Q8TB96	0.000513441	0.00149722	0.920487
+	COL4A1	Collagen alpha-1(IV) chain	P02462	4.35128e-09	6.6482e-05	0.918635
+	PYCR1	Pyrroline-5-carboxylate reductase 1, mitochondrial	P32322	0.00026533	0.000967714	0.918317
+	SEC62	Translocation protein SEC62	Q99442	1.94388e-05	0.00025	0.918049
+	YKT6	Synaptobrevin homolog YKT6	O15498	2.68075e-08	8.33333e-05	0.917965
+	L3HYPDH	Trans-3-hydroxy-L-proline dehydratase	Q96EM0	3.96892e-08	0.000111498	0.917911
+	TMEM167A	Protein kish-A	Q8TBQ9	0.00433451	0.00667571	0.917184
+	CTNNB1	Catenin beta-1	P35222	1.63386e-11	0	0.916838
+	COX7A2L	Cytochrome c oxidase subunit 7A-related protein, mitochondrial	O14548	3.24812e-07	0.000109654	0.916266
+	MYO1C	Unconventional myosin-Ic	O00159	1.16659e-10	4.93827e-05	0.91599
+	TMED8	Protein TMED8	Q6PL24	6.0373e-06	0.000194425	0.914986
+	RPL35	60S ribosomal protein L35	P42766	0.0182708	0.0181339	0.913857
+	DTNA	Dystrobrevin alpha	Q9Y4J8	5.44113e-06	0.000183406	0.913772
+	CRELD2	Protein disulfide isomerase CRELD2	Q6UXH1	3.809e-08	0.000112676	0.912856
+	PACSIN2	Protein kinase C and casein kinase substrate in neurons protein 2	Q9UNF0	1.02033e-11	0	0.912749
+	CERS2	Ceramide synthase 2	Q96G23	4.27136e-06	0.000181956	0.912556
+	NAPG	Gamma-soluble NSF attachment protein	Q99747	4.46965e-10	5.24017e-05	0.912319
+	PDLIM7	PDZ and LIM domain protein 7	Q9NR12	5.67653e-07	0.000121343	0.911029
+	TCIRG1	V-type proton ATPase 116 kDa subunit a 3	Q13488	0.000398081	0.00126368	0.910225
+	ERLIN1	Erlin-1	O75477	1.23685e-08	7.14286e-05	0.909631
+	KIAA1217	Sickle tail protein homolog	Q5T5P2	2.21237e-05	0.000259061	0.90816
+	PTPN12	Tyrosine-protein phosphatase non-receptor type 12	Q05209	1.81578e-08	7.5e-05	0.906524
+	CSTB	Cystatin-B	P04080	2.98162e-05	0.000305776	0.90508
+	PPIC	Peptidyl-prolyl cis-trans isomerase C	P45877	7.30331e-07	0.000124224	0.902216
+	GNAQ	Guanine nucleotide-binding protein G(q) subunit alpha	P50148	0.000213912	0.000859155	0.897405
+	ABCB8	Mitochondrial potassium channel ATP-binding subunit	Q9NUT2	1.12778e-08	7.23982e-05	0.894587
+	GPR108	Protein GPR108	Q9NPR9	0.00182712	0.00374361	0.892613
+	SNX15	Sorting nexin-15	Q9NRS6	0.00189448	0.00387487	0.890514
+	ALG9	Alpha-1,2-mannosyltransferase ALG9	Q9H6U8	3.00754e-05	0.000305603	0.890307
+	NDUFAF4	NADH dehydrogenase [ubiquinone] 1 alpha subcomplex assembly factor 4	Q9P032	2.56473e-05	0.000259409	0.890289
+	SLC39A14	Metal cation symporter ZIP14	Q15043	8.0858e-08	0.000110769	0.889293
+	SH3BGRL	Adapter SH3BGRL	O75368	1.39322e-09	7.94702e-05	0.888367
+	PEX16	Peroxisomal membrane protein PEX16	Q9Y5Y5	5.35413e-06	0.000184076	0.887925
+	IFT27	Intraflagellar transport protein 27 homolog	Q9BW83	1.29278e-06	0.000134958	0.886952
+	TOR1B	Torsin-1B	O14657	4.89475e-06	0.00018384	0.886661
+	TMCC1	Transmembrane and coiled-coil domains protein 1	O94876	0.00892332	0.0107746	0.884681
+	LARP6	La-related protein 6	Q9BRS8	1.26851e-05	0.000245161	0.884665
+	MIF	Macrophage migration inhibitory factor	P14174	3.17461e-07	0.00011071	0.884232
+	B3GAT3	Galactosylgalactosylxylosylprotein 3-beta-glucuronosyltransferase 3	O94766	3.65833e-06	0.000184087	0.884193
+	DHRS1	Dehydrogenase/reductase SDR family member 1	Q96LJ7	1.85893e-09	7.64331e-05	0.880641
+	MAPRE3	Microtubule-associated protein RP/EB family member 3	Q9UPY8	1.11621e-08	7.28929e-05	0.88058
+	TEX264	Testis-expressed protein 264	Q9Y6I9	2.97223e-10	6.06061e-05	0.878334
+	SYNPO2	Synaptopodin-2	Q9UMS6	2.57272e-06	0.00017734	0.874878
+	ACTMAP	Actin maturation protease	Q5BKX5	1.48428e-05	0.000247007	0.874041
+	LDLRAP1	Low density lipoprotein receptor adapter protein 1	Q5SW96	2.98795e-06	0.000179775	0.872664
+	GAP43	Neuromodulin	P17677	0.00419969	0.00654861	0.87215
+	NEK7	Serine/threonine-protein kinase Nek7	Q8TDX7	2.46529e-06	0.000179104	0.869641
+	TK2	Thymidine kinase 2, mitochondrial	O00142	6.69266e-05	0.000422018	0.868442
+	MXRA7	Matrix-remodeling-associated protein 7	P84157	0.00147428	0.0032591	0.86772
+	TRIM38	E3 ubiquitin-protein ligase TRIM38	O00635	4.6689e-05	0.000364793	0.867279
+	HEATR5B	HEAT repeat-containing protein 5B	Q9P2D3	1.06772e-11	0	0.866985
+	AKAP9	A-kinase anchor protein 9	Q99996	1.81442e-06	0.000170062	0.866341
+	INPP5A	Inositol polyphosphate-5-phosphatase A	Q14642	0.0429228	0.0362281	0.865511
+	NIPSNAP1	Protein NipSnap homolog 1	Q9BPW8	2.58967e-07	0.000115723	0.865035
+	PTMS	Parathymosin	P20962	4.49755e-07	0.000116071	0.863385
+	S100A16	Protein S100-A16	Q96FQ6	7.48899e-08	0.000111628	0.863248
+	DNAAF5	Dynein axonemal assembly factor 5	Q86Y56	6.42937e-08	0.000102894	0.863223
+	SUN2	SUN domain-containing protein 2	Q9UH99	4.28092e-07	0.000113122	0.862386
+	ITGA5	Integrin alpha-5	P08648	4.07169e-07	0.000114155	0.862269
+	RAB3B	Ras-related protein Rab-3B	P20337	6.50766e-08	0.000102564	0.862099
+	COX20	Cytochrome c oxidase assembly protein COX20, mitochondrial	Q5RI15	8.77093e-07	0.000124623	0.862008
+	TNRC6B	Trinucleotide repeat-containing gene 6B protein	Q9UPQ9	1.97401e-06	0.000166811	0.861891
+	POFUT2	GDP-fucose protein O-fucosyltransferase 2	Q9Y2G5	1.37606e-05	0.000247607	0.858741
+	PRAF2	PRA1 family protein 2	O60831	0.000408285	0.00129243	0.856727
+	OXR1	Oxidation resistance protein 1	Q8N573	1.27366e-09	5.44218e-05	0.856374
+	IFIT1	Interferon-induced protein with tetratricopeptide repeats 1	P09914	0.00256144	0.00475172	0.855772
+	PLGRKT	Plasminogen receptor (KT)	Q9HBL7	1.03328e-06	0.000132296	0.85477
+	C1GALT1	Glycoprotein-N-acetylgalactosamine 3-beta-galactosyltransferase 1	Q9NS00	9.92562e-07	0.000133858	0.85032
+	FILIP1L	Filamin A-interacting protein 1-like	Q4L180	4.71479e-05	0.000364214	0.850279
+	FDXR	NADPH:adrenodoxin oxidoreductase, mitochondrial	P22570	7.53916e-05	0.000487952	0.848271
+	LRSAM1	E3 ubiquitin-protein ligase LRSAM1	Q6UWE0	3.25282e-07	0.000109524	0.848096
+	VAMP3	Vesicle-associated membrane protein 3	Q15836	3.47953e-09	6.87679e-05	0.847586
+	RABL2A	Rab-like protein 2A	Q9UBK7	2.26202e-06	0.000178903	0.847479
+	HDHD2	Haloacid dehalogenase-like hydrolase domain-containing protein 2	Q9H0R4	3.21318e-05	0.000306316	0.846015
+	STXBP5	Syntaxin-binding protein 5	Q5T5C0	6.81244e-08	0.000101426	0.8451
+	MRC2	C-type mannose receptor 2	Q9UBG0	0.000901955	0.00229059	0.841905
+	INPP5K	Inositol polyphosphate 5-phosphatase K	Q9BT40	1.30275e-05	0.000246628	0.841295
+	NRM	Nurim	Q8IXM6	0.00056368	0.00161354	0.840403
+	UMAD1	UBAP1-MVB12-associated (UMA)-domain containing protein 1	C9J7I0	2.51139e-10	6.38298e-05	0.838786
+	LMF1	Lipase maturation factor 1	Q96S06	0.0288947	0.0257744	0.838637
+	ECE1	Endothelin-converting enzyme 1	P42892	5.20894e-07	0.000122673	0.837684
+	TRMT2A	tRNA (uracil-5-)-methyltransferase homolog A	Q8IZ69	2.31753e-05	0.000259128	0.835166
+	UFSP2	Ufm1-specific protease 2	Q9NUQ7	2.69993e-13	0	0.835132
+	GGCX	Vitamin K-dependent gamma-carboxylase	P38435	0.000236372	0.000926829	0.834808
+	AHCYL2	Adenosylhomocysteinase 3	Q96HN2	3.45711e-05	0.000323789	0.834457
+	LPCAT4	Lysophospholipid acyltransferase LPCAT4	Q643R3	1.01753e-06	0.000132812	0.832474
+	RAI14	Ankycorbin	Q9P0K7	7.72706e-07	0.000122449	0.832281
+	PSAP	Prosaposin	P07602	2.75633e-05	0.000258286	0.829467
+	ARFGAP3	ADP-ribosylation factor GTPase-activating protein 3	Q9NP61	7.60291e-10	4.6332e-05	0.828755
+	TUBB2A	Tubulin beta-2A chain	Q13885	4.47596e-06	0.000180859	0.828335
+	UBE2L3	Ubiquitin-conjugating enzyme E2 L3	P68036	3.85652e-08	0.000112281	0.827064
+	HSD17B11	Estradiol 17-beta-dehydrogenase 11	Q8NBQ5	9.4138e-10	5.90406e-05	0.827042
+	EXOG	Nuclease EXOG, mitochondrial	Q9Y2C4	6.69755e-06	0.000196906	0.827006
+	RAB31	Ras-related protein Rab-31	Q13636	2.31895e-08	7.79727e-05	0.826895
+	MVP	Major vault protein	Q14764	3.44313e-09	6.89655e-05	0.826714
+	ARL6IP6	ADP-ribosylation factor-like protein 6-interacting protein 6	Q8N6S5	0.0308071	0.0272033	0.826286
+	SDF2L1	Stromal cell-derived factor 2-like protein 1	Q9HCN8	1.55211e-06	0.00014652	0.824834
+	ANO10	Anoctamin-10	Q9NW15	1.17241e-08	7.20721e-05	0.824063
+	SCCPDH	Saccharopine dehydrogenase-like oxidoreductase	Q8NBX0	3.93484e-07	0.000114811	0.823177
+	PDXP	Chronophin	Q96GD0	3.72327e-07	0.000116009	0.823071
+	CCPG1	Cell cycle progression protein 1	Q9ULG6	0.00372689	0.00602388	0.820683
+	SPRYD4	SPRY domain-containing protein 4	Q8WW59	0.000138356	0.000652073	0.81957
+	FERMT2	Fermitin family homolog 2	Q96AC1	2.30578e-05	0.000259281	0.819495
+	SPTAN1	Spectrin alpha chain, non-erythrocytic 1	Q13813	2.98472e-07	0.000113022	0.819085
+	TMEM109	Transmembrane protein 109	Q9BVC6	0.000269216	0.000973391	0.817328
+	SNX8	Sorting nexin-8	Q9Y5X2	2.09253e-05	0.000254197	0.815843
+	LONP1	Lon protease homolog, mitochondrial	P36776	3.56997e-05	0.000327473	0.815259
+	NNT	NAD(P) transhydrogenase, mitochondrial	Q13423	1.66136e-06	0.000165468	0.814847
+	PBLD	Phenazine biosynthesis-like domain-containing protein	P30039	3.45704e-05	0.000323967	0.812951
+	C1GALT1C1	C1GALT1-specific chaperone 1	Q96EU7	3.69483e-07	0.000116144	0.812883
+	PRDX3	Thioredoxin-dependent peroxide reductase, mitochondrial	P30048	7.00638e-14	0	0.810841
+	RECK	Reversion-inducing cysteine-rich protein with Kazal motifs	O95980	0.0136901	0.014675	0.810834
+	SAMM50	Sorting and assembly machinery component 50 homolog	Q9Y512	8.36361e-11	0	0.810022
+	FYN	Tyrosine-protein kinase Fyn	P06241	9.10449e-05	0.000535557	0.809326
+	VWA8	von Willebrand factor A domain-containing protein 8	A3KMH1	8.72999e-07	0.000124748	0.809216
+	SNAP29	Synaptosomal-associated protein 29	O95721	1.91781e-08	8.17996e-05	0.808688
+	TMED3	Transmembrane emp24 domain-containing protein 3	Q9Y3Q3	2.97247e-07	0.000113161	0.806409
+	GLT8D1	Glycosyltransferase 8 domain-containing protein 1	Q68CQ7	1.03481e-05	0.0002409	0.806275
+	ANTXR2	Anthrax toxin receptor 2	P58335	1.60212e-05	0.000243933	0.804078
+	CPD	Carboxypeptidase D	O75976	9.44402e-07	0.000126607	0.803874
+	CPEB4	Cytoplasmic polyadenylation element-binding protein 4	Q17RY0	0.0287856	0.0256974	0.803594
+	NUMBL	Numb-like protein	Q9Y6R0	4.36402e-06	0.000181269	0.80285
+	AP4E1	AP-4 complex subunit epsilon-1	Q9UPM8	1.19361e-06	0.00013308	0.802275
+	SEL1L	Protein sel-1 homolog 1	Q9UBV2	3.42293e-07	0.000118064	0.801203
+	RPL8	60S ribosomal protein L8	P62917	0.0203967	0.0196945	0.799501
+	ARL8B	ADP-ribosylation factor-like protein 8B	Q9NVJ2	8.44284e-07	0.000125379	0.799316
+	DAD1	Dolichyl-diphosphooligosaccharide--protein glycosyltransferase subunit DAD1	P61803	0.00223461	0.00436509	0.797754
+	TM9SF1	Transmembrane 9 superfamily member 1	O15321	8.65722e-07	0.000125	0.797477
+	TMX3	Protein disulfide-isomerase TMX3	Q96JJ7	9.6025e-10	5.81818e-05	0.796998
+	TUBAL3	Tubulin alpha chain-like 3	A6NHL2	0.0386284	0.0330859	0.79699
+	TBC1D22A	TBC1 domain family member 22A	Q8WUA7	5.05375e-08	0.000108108	0.796685
+	MFF	Mitochondrial fission factor	Q9GZY8	1.94687e-08	8.14664e-05	0.796191
+	P4HA2	Prolyl 4-hydroxylase subunit alpha-2	O15460	3.20096e-07	0.000110312	0.795483
+	EZR	Ezrin	P15311	1.93592e-05	0.000250456	0.795274
+	SPTBN1	Spectrin beta chain, non-erythrocytic 1	Q01082	2.43409e-06	0.000179402	0.79478
+	RAP1B	Ras-related protein Rap-1b	P61224	5.50442e-11	0	0.794591
+	DNAJB2	DnaJ homolog subfamily B member 2	P25686	0.000694513	0.00188957	0.79459
+	MTHFD2	Bifunctional methylenetetrahydrofolate dehydrogenase/cyclohydrolase, mitochondrial	P13995	0.000125464	0.000622935	0.794457
+	RILPL1	RILP-like protein 1	Q5EBL4	5.47345e-06	0.00018314	0.792808
+	AP1B1	AP-1 complex subunit beta-1	Q10567	9.23465e-08	0.000107623	0.792457
+	BLTP3B	Bridge-like lipid transfer protein family member 3B	A0JNW5	0.000126602	0.000623352	0.790709
+	VMA21	Vacuolar ATPase assembly integral membrane protein VMA21	Q3ZAQ7	0.0135211	0.0145243	0.789068
+	MYH9	Myosin-9	P35579	9.40658e-10	5.92593e-05	0.78904
+	WFS1	Wolframin	O76024	0.00416932	0.00650929	0.788821
+	GTPBP1	GTP-binding protein 1	O00178	2.3999e-07	0.000107143	0.788489
+	LZTR1	Leucine-zipper-like transcriptional regulator 1	Q8N653	0.0343085	0.0297374	0.788397
+	SND1	Staphylococcal nuclease domain-containing protein 1	Q7KZF4	1.34915e-06	0.000145387	0.788112
+	MIA2	Melanoma inhibitory activity protein 2	Q96PC5	2.82992e-08	8.25516e-05	0.786987
+	KCTD12	BTB/POZ domain-containing protein KCTD12	Q96CX2	1.62737e-05	0.00024363	0.786008
+	ANKMY2	Ankyrin repeat and MYND domain-containing protein 2	Q8IV38	3.93924e-05	0.000347448	0.784805
+	GTF2I	General transcription factor II-I	P78347	7.02878e-08	0.000100787	0.783518
+	CPQ	Carboxypeptidase Q	Q9Y646	0.00269768	0.0048986	0.783283
+	CERT1	Ceramide transfer protein	Q9Y5P4	2.3211e-09	7.38462e-05	0.782993
+	LRRFIP1	Leucine-rich repeat flightless-interacting protein 1	Q32MZ4	1.12611e-08	7.25624e-05	0.78254
+	CTNNA1	Catenin alpha-1	P35221	7.4367e-09	7.01754e-05	0.782274
+	STON1	Stonin-1	Q9Y6Q2	6.2861e-05	0.00040431	0.781837
+	EPHA4	Ephrin type-A receptor 4	P54764	0.000177986	0.000750903	0.781358
+	AS3MT	Arsenite methyltransferase	Q9HBK9	0.00319526	0.00543478	0.780592
+	AVL9	Late secretory pathway protein AVL9 homolog	Q8NBF6	8.12819e-07	0.000121951	0.77924
+	JAGN1	Protein jagunal homolog 1	Q8N5M9	6.73197e-05	0.000425445	0.779146
+	OPTN	Optineurin	Q96CV9	2.59569e-12	0	0.778431
+	FCHO2	F-BAR domain only protein 2	Q0JRZ9	2.53583e-05	0.000260012	0.778371
+	GALM	Galactose mutarotase	Q96C23	1.17899e-06	0.000129771	0.778343
+	SPATA20	Spermatogenesis-associated protein 20	Q8TB22	3.07174e-06	0.000178628	0.777995
+	PDCD6IP	Programmed cell death 6-interacting protein	Q8WUM4	6.97061e-14	0	0.777452
+	STX4	Syntaxin-4	Q12846	1.94794e-06	0.000167393	0.777223
+	DUSP23	Dual specificity protein phosphatase 23	Q9BVJ7	0.00173525	0.00363736	0.77716
+	MSN	Moesin	P26038	1.61789e-06	0.000155656	0.776625
+	EEA1	Early endosome antigen 1	Q15075	4.20282e-10	5.42986e-05	0.776592
+	NUDT9	ADP-ribose pyrophosphatase, mitochondrial	Q9BW91	8.59281e-08	0.000109091	0.776148
+	TEPSIN	AP-4 complex accessory subunit Tepsin	Q96N21	0.00469539	0.00706846	0.774594
+	EMC9	ER membrane protein complex subunit 9	Q9Y3B6	0.000448403	0.00138493	0.774482
+	SLC38A1	Sodium-coupled neutral amino acid symporter 1	Q9H2H9	0.00696215	0.00908548	0.774425
+	ESYT2	Extended synaptotagmin-2	A0FGR8	1.50306e-10	4.70588e-05	0.773533
+	ACADM	Medium-chain specific acyl-CoA dehydrogenase, mitochondrial	P11310	4.00619e-10	5.52995e-05	0.771965
+	NT5C3A	Cytosolic 5'-nucleotidase 3A	Q9H0P0	2.46537e-06	0.000178956	0.771069
+	BAZ1B	Tyrosine-protein kinase BAZ1B	Q9UIG0	0.0111778	0.0125757	0.77017
+	KAZN	Kazrin	Q674X7	0.0588342	0.0484176	0.770113
+	AP2S1	AP-2 complex subunit sigma	P53680	5.07806e-08	0.000107926	0.769865
+	ABCB6	ATP-binding cassette sub-family B member 6	Q9NP58	0.00070599	0.00191205	0.76961
+	TMEM256	Transmembrane protein 256	Q8N2U0	0.00016217	0.000722121	0.768527
+	RUFY3	Protein RUFY3	Q7L099	1.53673e-08	6.83761e-05	0.767098
+	GLS	Glutaminase kidney isoform, mitochondrial	O94925	0.000233995	0.000914086	0.766185
+	MCUR1	Mitochondrial calcium uniporter regulator 1	Q96AQ8	0.00167516	0.00355816	0.765427
+	PGRMC2	Membrane-associated progesterone receptor component 2	O15173	2.20238e-05	0.000259215	0.765165
+	TUBA8	Tubulin alpha-8 chain	Q9NY65	0.0156878	0.0162415	0.764656
+	PTPRA	Receptor-type tyrosine-protein phosphatase alpha	P18433	0.000180507	0.000753153	0.763139
+	CRAT	Carnitine O-acetyltransferase	P43155	2.27028e-06	0.000178602	0.762388
+	CLTA	Clathrin light chain A	P09496	0.00640671	0.00863744	0.761505
+	COL6A1	Collagen alpha-1(VI) chain	P12109	5.62463e-09	7.32984e-05	0.761261
+	TXNIP	Thioredoxin-interacting protein	Q9H3M7	8.77986e-06	0.000224324	0.759612
+	KIDINS220	Kinase D-interacting substrate of 220 kDa	Q9ULH0	1.8673e-06	0.000169014	0.75891
+	LYPLAL1	Lysophospholipase-like protein 1	Q5VWZ2	2.47826e-07	0.000111534	0.7586
+	SYNPO	Synaptopodin	Q8N3V7	5.14439e-10	4.93827e-05	0.75856
+	PPFIA1	Liprin-alpha-1	Q13136	1.03865e-10	5.06329e-05	0.758039
+	ERLIN2	Erlin-2	O94905	9.91992e-09	7.45921e-05	0.757638
+	TMED4	Transmembrane emp24 domain-containing protein 4	Q7Z7H5	5.75292e-08	0.000105263	0.756659
+	NUMB	Protein numb homolog	P49757	5.41224e-06	0.000183673	0.755988
+	NDUFAF3	NADH dehydrogenase [ubiquinone] 1 alpha subcomplex assembly factor 3	Q9BU61	6.12404e-07	0.000119022	0.755552
+	STRN	Striatin	O43815	9.11256e-15	0	0.75549
+	SELENOF	Selenoprotein F	O60613	1.00174e-07	0.00011226	0.754412
+	VPS37C	Vacuolar protein sorting-associated protein 37C	A5D8V6	2.04578e-05	0.000255114	0.753138
+	FECH	Ferrochelatase, mitochondrial	P22830	5.08632e-08	0.000107744	0.75306
+	DLST	Dihydrolipoyllysine-residue succinyltransferase component of 2-oxoglutarate dehydrogenase complex, mitochondrial	P36957	3.46293e-13	0	0.751198
+	ECI1	Enoyl-CoA delta isomerase 1, mitochondrial	P42126	1.26679e-05	0.00024532	0.750892
+	ACAA2	3-ketoacyl-CoA thiolase, mitochondrial	P42765	8.16851e-06	0.000203943	0.750717
+	HSCB	Iron-sulfur cluster co-chaperone protein HscB	Q8IWL3	3.49391e-07	0.000117371	0.750158
+	TMEM106B	Transmembrane protein 106B	Q9NUM4	0.00114047	0.00269018	0.75005
+	STUB1	E3 ubiquitin-protein ligase CHIP	Q9UNE7	1.40226e-09	7.92079e-05	0.749769
+	ARHGEF40	Rho guanine nucleotide exchange factor 40	Q8TER5	2.61452e-06	0.000176615	0.748889
+	RAB10	Ras-related protein Rab-10	P61026	2.3567e-09	7.33945e-05	0.74756
+	TPMT	Thiopurine S-methyltransferase	P51580	6.82751e-07	0.000117155	0.747534
+	CHMP4A	Charged multivesicular body protein 4a	Q9BY43	3.40433e-07	0.000118343	0.747055
+	WNK1	Serine/threonine-protein kinase WNK1	Q9H4A3	9.05045e-06	0.000223419	0.746249
+	PPP1R18	Phostensin	Q6NYC8	2.9014e-07	0.00011358	0.745134
+	TMOD3	Tropomodulin-3	Q9NYL9	9.25193e-09	6.68258e-05	0.744495
+	MT-ND2	NADH-ubiquinone oxidoreductase chain 2	P03891	0.000445041	0.00138443	0.744455
+	VDAC2	Voltage-dependent anion-selective channel protein 2	P45880	1.57532e-07	0.000108844	0.744196
+	ERF	ETS domain-containing transcription factor ERF	P50548	0.00017145	0.000740808	0.742843
+	PPIA	Peptidyl-prolyl cis-trans isomerase A	P62937	1.03275e-06	0.000132425	0.742176
+	FBXO3	F-box only protein 3	Q9UK99	0.0165594	0.0169156	0.741481
+	TUBA4A	Tubulin alpha-4A chain	P68366	1.84096e-06	0.000169611	0.740886
+	TPRG1L	Tumor protein p63-regulated gene 1-like protein	Q5T0D9	2.69406e-05	0.000259621	0.740253
+	TPM3	Tropomyosin alpha-3 chain	P06753	0.0247122	0.0227918	0.740224
+	CFL2	Cofilin-2	Q9Y281	1.01487e-07	0.000111929	0.739936
+	CD151	CD151 antigen	P48509	0.0393374	0.0336199	0.739527
+	DNASE2	Deoxyribonuclease-2-alpha	O00115	6.0108e-07	0.000119658	0.739037
+	CNIH4	Protein cornichon homolog 4	Q9P003	0.0146376	0.0153785	0.736599
+	ADGRL2	Adhesion G protein-coupled receptor L2	O95490	0.000133132	0.000640749	0.735224
+	MMP14	Matrix metalloproteinase-14	P50281	1.83214e-08	7.46888e-05	0.734843
+	PIK3CB	Phosphatidylinositol 4,5-bisphosphate 3-kinase catalytic subunit beta isoform	P42338	0.000579817	0.00166301	0.734837
+	AGPAT1	1-acyl-sn-glycerol-3-phosphate acyltransferase alpha	Q99943	0.00232549	0.00446404	0.734393
+	RALB	Ras-related protein Ral-B	P11234	2.91785e-06	0.000177134	0.733642
+	SLC12A2	Solute carrier family 12 member 2	P55011	9.92585e-05	0.00055814	0.733576
+	GALNT10	Polypeptide N-acetylgalactosaminyltransferase 10	Q86SR1	4.88987e-06	0.000183976	0.733471
+	TKFC	Triokinase/FMN cyclase	Q3LXA3	2.34854e-05	0.000258065	0.733241
+	GOLIM4	Golgi integral membrane protein 4	O00461	5.35399e-07	0.000122271	0.733055
+	GAS6	Growth arrest-specific protein 6	Q14393	0.0024927	0.00464452	0.73156
+	RPL34	60S ribosomal protein L34	P49207	0.0408917	0.0346876	0.731293
+	DCAKD	Dephospho-CoA kinase domain-containing protein	Q8WVC6	2.49643e-08	7.66284e-05	0.731071
+	SRR	Serine racemase	Q9GZT4	1.99602e-09	7.59494e-05	0.727198
+	RAP2C	Ras-related protein Rap-2c	Q9Y3L5	8.33723e-06	0.000211382	0.727194
+	CD276	CD276 antigen	Q5ZPR3	2.72387e-05	0.000259174	0.726045
+	ZNF281	Zinc finger protein 281	Q9Y2X9	1.49049e-05	0.000246541	0.725827
+	LIMA1	LIM domain and actin-binding protein 1	Q9UHB6	2.64162e-08	8.39695e-05	0.7257
+	SLC39A10	Zinc transporter ZIP10	Q9ULF5	3.47926e-06	0.000185681	0.725221
+	ACOT13	Acyl-coenzyme A thioesterase 13	Q9NPJ3	4.96149e-05	0.000364594	0.724694
+	CENPV	Centromere protein V	Q7Z7K6	0.00231651	0.00445373	0.721775
+	ISG15	Ubiquitin-like protein ISG15	P05161	0.00712753	0.00923176	0.721677
+	ETFA	Electron transfer flavoprotein subunit alpha, mitochondrial	P13804	3.43303e-07	0.000117925	0.721179
+	ACOT9	Acyl-coenzyme A thioesterase 9, mitochondrial	Q9Y305	5.08014e-10	4.95868e-05	0.721155
+	STAMBP	STAM-binding protein	O95630	4.15381e-09	6.72269e-05	0.721148
+	ARMCX3	Armadillo repeat-containing X-linked protein 3	Q9UH62	0.000705585	0.00190513	0.721144
+	SYVN1	E3 ubiquitin-protein ligase synoviolin	Q86TM6	0.00081123	0.00210953	0.720071
+	CPPED1	Serine/threonine-protein phosphatase CPPED1	Q9BRF8	0.000269069	0.000973809	0.719239
+	AUH	Methylglutaconyl-CoA hydratase, mitochondrial	Q13825	4.43679e-06	0.000181132	0.718877
+	SLC17A5	Sialin	Q9NRA2	0.00204513	0.00409707	0.718437
+	TOLLIP	Toll-interacting protein	Q9H0E2	5.13517e-09	7.48663e-05	0.718373
+	CAT	Catalase	P04040	1.98985e-10	6.74157e-05	0.718237
+	GLIPR1	Glioma pathogenesis-related protein 1	P48060	3.04281e-06	0.0001792	0.717125
+	TRADD	Tumor necrosis factor receptor type 1-associated DEATH domain protein	Q15628	3.33905e-07	0.000109134	0.716605
+	INF2	Inverted formin-2	Q27J81	8.15532e-10	4.56274e-05	0.716038
+	ERLEC1	Endoplasmic reticulum lectin 1	Q96DZ1	2.95296e-08	8.17844e-05	0.71566
+	HM13	Minor histocompatibility antigen H13	Q8TCT9	1.58373e-06	0.000156506	0.715574
+	NPC2	NPC intracellular cholesterol transporter 2	P61916	0.000387428	0.00124309	0.715426
+	CCDC91	Coiled-coil domain-containing protein 91	Q7Z6B0	0.000541446	0.0015646	0.714904
+	SLC2A1	Solute carrier family 2, facilitated glucose transporter member 1	P11166	0.000141111	0.000654275	0.713708
+	ATP5F1D	ATP synthase subunit delta, mitochondrial	P30049	0.0403377	0.0343383	0.71309
+	ME1	NADP-dependent malic enzyme	P48163	3.06456e-09	7.05882e-05	0.712588
+	TPD52L2	Tumor protein D54	O43399	9.60834e-10	5.7971e-05	0.712247
+	ACTG1	Actin, cytoplasmic 2	P63261	1.68704e-12	0	0.711926
+	PARP9	Protein mono-ADP-ribosyltransferase PARP9	Q8IXQ6	7.12108e-05	0.000462393	0.711687
+	AP2M1	AP-2 complex subunit mu	Q96CW1	2.09073e-05	0.000254349	0.711212
+	PBXIP1	Pre-B-cell leukemia transcription factor-interacting protein 1	Q96AQ6	0.000460911	0.00139614	0.709877
+	TNS2	Tensin-2	Q63HR2	4.99993e-08	0.000108291	0.708611
+	SIAE	Sialate O-acetylesterase	Q9HAT2	1.06499e-06	0.000131401	0.706165
+	CYP20A1	Cytochrome P450 20A1	Q6UW02	5.08944e-07	0.000122942	0.705509
+	PTPRG	Receptor-type tyrosine-protein phosphatase gamma	P23470	0.00342791	0.00571556	0.705006
+	DECR1	2,4-dienoyl-CoA reductase [(3E)-enoyl-CoA-producing], mitochondrial	Q16698	1.0955e-06	0.000131148	0.704584
+	C7orf25	UPF0415 protein C7orf25	Q9BPX7	2.12799e-06	0.00017094	0.703855
+	PIGO	GPI ethanolamine phosphate transferase 3	Q8TEQ8	0.058307	0.0480009	0.702927
+	AP2A2	AP-2 complex subunit alpha-2	O94973	1.07081e-05	0.000242424	0.701393
+	PALS2	Protein PALS2	Q9NZW5	7.25005e-08	0.000100156	0.700828
+	PPP2R5B	Serine/threonine-protein phosphatase 2A 56 kDa regulatory subunit beta isoform	Q15173	3.01412e-05	0.00030543	0.699517
+	PICALM	Phosphatidylinositol-binding clathrin assembly protein	Q13492	6.7563e-12	0	0.698748
+	EPN2	Epsin-2	O95208	1.42594e-07	0.000111111	0.698199
+	IMPA1	Inositol monophosphatase 1	P29218	6.17075e-13	0	0.697778
+	TES	Testin	Q9UGI8	0.00311946	0.00536323	0.697041
+	DTX3	Probable E3 ubiquitin-protein ligase DTX3	Q8N9I9	0.000250927	0.000953619	0.696875
+	VPS13A	Intermembrane lipid transfer protein VPS13A	Q96RL7	9.11613e-07	0.000123506	0.696345
+	BLVRA	Biliverdin reductase A	P53004	3.42534e-09	6.93642e-05	0.695745
+	NIPSNAP2	Protein NipSnap homolog 2	O75323	3.57654e-07	0.000116822	0.695273
+	SEC14L2	SEC14-like protein 2	O76054	2.35421e-05	0.000257913	0.694455
+	ACOT1	Acyl-coenzyme A thioesterase 1	Q86TX2	3.6728e-06	0.000183944	0.694387
+	LCLAT1	Lysocardiolipin acyltransferase 1	Q6UWP7	4.70208e-06	0.000182362	0.694142
+	KANK2	KN motif and ankyrin repeat domain-containing protein 2	Q63ZY3	1.0314e-06	0.000132554	0.69292
+	AIDA	Axin interactor, dorsalization-associated protein	Q96BJ3	9.60532e-07	0.000126482	0.692199
+	STX7	Syntaxin-7	O15400	1.99147e-08	8.08081e-05	0.69129
+	UGP2	UTP--glucose-1-phosphate uridylyltransferase	Q16851	8.36384e-05	0.000518555	0.690818
+	DYNLT3	Dynein light chain Tctex-type 3	P51808	0.00173384	0.00363312	0.690325
+	SASH1	SAM and SH3 domain-containing protein 1	O94885	0.000806529	0.00209531	0.690087
+	PRSS23	Serine protease 23	O95084	0.000761216	0.00200982	0.68983
+	CLIP1	CAP-Gly domain-containing linker protein 1	P30622	1.10919e-07	0.000110145	0.688802
+	ZNF770	Zinc finger protein 770	Q6IQ21	0.0518309	0.0429615	0.688773
+	ITGB1	Integrin beta-1	P05556	5.64309e-08	0.000105785	0.688576
+	CD58	Lymphocyte function-associated antigen 3	P19256	2.28059e-05	0.000258141	0.688176
+	AP2A1	AP-2 complex subunit alpha-1	O95782	9.81946e-09	7.51174e-05	0.687291
+	FAM3C	Protein FAM3C	Q92520	1.95052e-06	0.000167247	0.687218
+	FARP1	FERM, ARHGEF and pleckstrin domain-containing protein 1	Q9Y4F1	5.8879e-07	0.000120043	0.686515
+	MTX2	Metaxin-2	O75431	1.96066e-06	0.000166957	0.686514
+	TMLHE	Trimethyllysine dioxygenase, mitochondrial	Q9NVH6	0.00236439	0.00451604	0.686249
+	P3H2	Prolyl 3-hydroxylase 2	Q8IVL5	2.56776e-05	0.000259259	0.685985
+	CLN8	Protein CLN8	Q9UBY8	0.048963	0.0408392	0.68507
+	CPT1A	Carnitine O-palmitoyltransferase 1, liver isoform	P50416	4.39013e-07	0.000116854	0.684221
+	GATD3	Putative glutamine amidotransferase-like class 1 domain-containing protein 3B, mitochondrial	A0A0B4J2D5;P0DPI2	3.61384e-05	0.00033114	0.683561
+	SNX24	Sorting nexin-24	Q9Y343	0.0102836	0.0119203	0.683404
+	CDC42EP4	Cdc42 effector protein 4	Q9H3Q1	0.000629671	0.00174311	0.682978
+	CARMIL1	F-actin-uncapping protein LRRC16A	Q5VZK9	4.11997e-07	0.000114025	0.682706
+	PEA15	Astrocytic phosphoprotein PEA-15	Q15121	0.00539919	0.00775959	0.682074
+	ANXA7	Annexin A7	P20073	6.95836e-08	0.000100946	0.680826
+	USE1	Vesicle transport protein USE1	Q9NZ43	1.5124e-06	0.000147194	0.680519
+	UQCRQ	Cytochrome b-c1 complex subunit 8	O14949	3.34548e-05	0.00032133	0.679894
+	SLC16A7	Monocarboxylate transporter 2	O60669	0.0115605	0.0128662	0.679589
+	PIR	Pirin	O00625	5.86639e-05	0.000391507	0.679295
+	REEP5	Receptor expression-enhancing protein 5	Q00765	6.97655e-06	0.000200697	0.679173
+	ACAP2	Arf-GAP with coiled-coil, ANK repeat and PH domain-containing protein 2	Q15057	1.48814e-05	0.000246851	0.678929
+	ETFB	Electron transfer flavoprotein subunit beta	P38117	5.43162e-08	0.000106312	0.677801
+	MACROD1	ADP-ribose glycohydrolase MACROD1	Q9BQ69	1.91187e-06	0.000167832	0.676231
+	CAMLG	Guided entry of tail-anchored proteins factor CAMLG	P49069	5.80092e-06	0.000192529	0.676106
+	ACOT8	Acyl-coenzyme A thioesterase 8	O14734	5.71045e-06	0.000190065	0.675916
+	TMX4	Thioredoxin-related transmembrane protein 4	Q9H1E5	0.000277209	0.000995297	0.675689
+	EIF4H	Eukaryotic translation initiation factor 4H	Q15056	6.53309e-05	0.000408998	0.673265
+	CROT	Peroxisomal carnitine O-octanoyltransferase	Q9UKG9	5.77395e-07	0.00012069	0.672412
+	CSRP1	Cysteine and glycine-rich protein 1	P21291	9.80899e-06	0.000234667	0.671756
+	DSTN	Destrin	P60981	9.34601e-07	0.000126858	0.670487
+	MYL6	Myosin light polypeptide 6	P60660	3.41031e-08	0.000115942	0.670346
+	MAP7D1	MAP7 domain-containing protein 1	Q3KQU3	0.00043226	0.00134955	0.66948
+	ITSN2	Intersectin-2	Q9NZM3	5.70452e-06	0.000190476	0.669157
+	HSDL2	Hydroxysteroid dehydrogenase-like protein 2	Q6YN16	1.37355e-08	7.00219e-05	0.667831
+	RAB8B	Ras-related protein Rab-8B	Q92930	5.81067e-06	0.000192391	0.666349
+	TRABD	TraB domain-containing protein	Q9H4I3	0.000196011	0.00080605	0.665415
+	SRPK2	SRSF protein kinase 2	P78362	1.73925e-05	0.000244444	0.665091
+	MICOS13	MICOS complex subunit MIC13	Q5XKP0	0.00554238	0.00789398	0.665089
+	ACP2	Lysosomal acid phosphatase	P11117	8.77633e-07	0.000124498	0.664934
+	RABL3	Rab-like protein 3	Q5HYI8	8.27411e-05	0.000513889	0.664178
+	SH3PXD2B	SH3 and PX domain-containing protein 2B	A1X283	0.000189697	0.000793566	0.663885
+	PVR	Poliovirus receptor	P15151	3.21018e-06	0.000183981	0.663833
+	PHLDA3	Pleckstrin homology-like domain family A member 3	Q9Y5J5	0.00781943	0.0098037	0.663562
+	GNA13	Guanine nucleotide-binding protein subunit alpha-13	Q14344	5.86057e-07	0.000120301	0.662752
+	TPRN	Taperin	Q4KMQ1	0.00117817	0.00276085	0.662597
+	EHHADH	Peroxisomal bifunctional enzyme	Q08426	1.28103e-05	0.000247104	0.662494
+	SLC7A5	Large neutral amino acids transporter small subunit 1	Q01650	0.00167539	0.00355694	0.662029
+	RMND1	Required for meiotic nuclear division protein 1 homolog	Q9NWS8	1.03272e-05	0.00024106	0.661444
+	AAMDC	Mth938 domain-containing protein	Q9H7C9	1.85177e-07	0.00010596	0.661376
+	YWHAZ	14-3-3 protein zeta/delta	P63104	2.19446e-11	0	0.660512
+	IVD	Isovaleryl-CoA dehydrogenase, mitochondrial	P26440	4.3096e-07	0.000112867	0.658763
+	DPM3	Dolichol-phosphate mannosyltransferase subunit 3	Q9P2X0	0.0587434	0.0483766	0.658362
+	DNAJB4	DnaJ homolog subfamily B member 4	Q9UDY4	0.00169212	0.00358787	0.658226
+	KCNMA1	Calcium-activated potassium channel subunit alpha-1	Q12791	7.21268e-05	0.000463944	0.657392
+	NAGPA	N-acetylglucosamine-1-phosphodiester alpha-N-acetylglucosaminidase	Q9UK23	1.5348e-06	0.000146924	0.657087
+	TMUB2	Transmembrane and ubiquitin-like domain-containing protein 2	Q71RG4	0.00427102	0.00660649	0.65693
+	CDK6	Cyclin-dependent kinase 6	Q00534	5.49904e-05	0.00038602	0.656864
+	WDR13	WD repeat-containing protein 13	Q9H1Z4	3.69934e-05	0.000336612	0.656282
+	DBNL	Drebrin-like protein	Q9UJU6	6.2979e-09	7.23514e-05	0.655384
+	FAM114A1	Protein NOXP20	Q8IWE2	1.97039e-08	8.09717e-05	0.655082
+	COLGALT1	Procollagen galactosyltransferase 1	Q8NBJ5	2.52249e-09	7.22892e-05	0.6534
+	WDFY3	WD repeat and FYVE domain-containing protein 3	Q8IZQ1	7.40807e-05	0.000483384	0.652774
+	AP4B1	AP-4 complex subunit beta-1	Q9Y6B7	0.00030749	0.00105977	0.652547
+	SPPL2A	Signal peptide peptidase-like 2A	Q8TCT8	0.00347273	0.00575032	0.651395
+	TIMM8A	Mitochondrial import inner membrane translocase subunit Tim8 A	O60220	0.0161603	0.0166085	0.650816
+	FAM120C	Constitutive coactivator of PPAR-gamma-like protein 2	Q9NX05	1.12052e-05	0.000240838	0.649671
+	NOTCH2	Neurogenic locus notch homolog protein 2	Q04721	2.27436e-09	7.40741e-05	0.646509
+	ACAT1	Acetyl-CoA acetyltransferase, mitochondrial	P24752	3.97861e-07	0.000114679	0.646394
+	AFDN	Afadin	P55196	0.000106617	0.000581853	0.645235
+	AFAP1	Actin filament-associated protein 1	Q8N556	3.03998e-08	0.000118519	0.645076
+	RP2	Protein XRP2	O75695	2.37702e-06	0.000180301	0.644993
+	PIP4P2	Type 2 phosphatidylinositol 4,5-bisphosphate 4-phosphatase	Q8N4L2	6.10428e-05	0.000399382	0.644557
+	AMDHD2	N-acetylglucosamine-6-phosphate deacetylase	Q9Y303	2.20093e-06	0.000173617	0.644362
+	NAGK	N-acetyl-D-glucosamine kinase	Q9UJ70	1.79047e-11	0	0.644332
+	SYNJ1	Synaptojanin-1	O43426	0.0230915	0.0216335	0.643947
+	FHL1	Four and a half LIM domains protein 1	Q13642	0.00109589	0.00259249	0.64328
+	MAN2B2	Epididymis-specific alpha-mannosidase	Q9Y2E5	3.52419e-05	0.000328013	0.64123
+	MANBA	Beta-mannosidase	O00462	0.000433208	0.00135494	0.640864
+	RTCB	RNA-splicing ligase RtcB homolog	Q9Y3I0	3.49529e-08	0.000114901	0.640172
+	MCAT	Malonyl-CoA-acyl carrier protein transacylase, mitochondrial	Q8IVS2	9.09141e-08	0.000108108	0.639605
+	SLC7A1	High affinity cationic amino acid transporter 1	P30825	0.000224531	0.000888499	0.639277
+	SETD7	Histone-lysine N-methyltransferase SETD7	Q8WTS6	1.95873e-05	0.000249697	0.637558
+	SSBP1	Single-stranded DNA-binding protein, mitochondrial	Q04837	4.72717e-10	5.10638e-05	0.637533
+	UCHL1	Ubiquitin carboxyl-terminal hydrolase isozyme L1	P09936	0.00018854	0.000778523	0.637424
+	S100A11	Protein S100-A11	P31949	4.05486e-06	0.00018419	0.636993
+	MYLK3	Myosin light chain kinase 3	Q32MK0	0.000118955	0.000617717	0.636838
+	NDEL1	Nuclear distribution protein nudE-like 1	Q9GZM8	0.0566966	0.0467828	0.636825
+	VIM	Vimentin	P08670	4.49399e-06	0.000180587	0.6368
+	MTPN	Myotrophin	P58546	6.44006e-07	0.000118019	0.636213
+	RABAC1	Prenylated Rab acceptor protein 1	Q9UI14	7.96888e-06	0.000202048	0.635734
+	SPACDR	Sperm acrosome developmental regulator	Q9Y3Q8	0.00118139	0.00276648	0.635402
+	NHLRC3	NHL repeat-containing protein 3	Q5JS37	0.0419584	0.0355053	0.634756
+	BSG	Basigin	P35613	1.1887e-06	0.000133333	0.63409
+	GNA12	Guanine nucleotide-binding protein subunit alpha-12	Q03113	1.23332e-05	0.000246114	0.63404
+	GSKIP	GSK3B-interacting protein	Q9P0R6	1.23032e-05	0.000243681	0.633721
+	RER1	Protein RER1	O15258	0.000112931	0.000604097	0.633573
+	MCU	Calcium uniporter protein, mitochondrial	Q8NE86	1.65294e-05	0.000243025	0.632894
+	TM9SF2	Transmembrane 9 superfamily member 2	Q99805	8.84957e-05	0.000529528	0.63273
+	STK38L	Serine/threonine-protein kinase 38-like	Q9Y2H1	6.94072e-05	0.000438356	0.632015
+	WBP2	WW domain-binding protein 2	Q969T9	2.17611e-06	0.000173765	0.631782
+	STT3B	Dolichyl-diphosphooligosaccharide--protein glycosyltransferase subunit STT3B	Q8TCJ2	1.86163e-08	8.28157e-05	0.63167
+	HMGA2	High mobility group protein HMGI-C	P52926	0.0356898	0.0307724	0.631212
+	CARD19	Caspase recruitment domain-containing protein 19	Q96LW7	0.000564174	0.00161384	0.631084
+	CLGN	Calmegin	O14967	0.00479275	0.00715751	0.630357
+	PDLIM3	PDZ and LIM domain protein 3	Q53GG5	2.81613e-09	7.10059e-05	0.630045
+	CLIC1	Chloride intracellular channel protein 1	O00299	6.72766e-06	0.000196767	0.629956
+	GPT2	Alanine aminotransferase 2	Q8TD30	0.00983539	0.011523	0.629891
+	STAT6	Signal transducer and activator of transcription 6	P42226	1.83616e-09	7.66773e-05	0.629703
+	SNTA1	Alpha-1-syntrophin	Q13424	0.000109198	0.000591954	0.629193
+	DPH3	Diphthamide biosynthesis protein 3	Q96FX2	2.54719e-05	0.00025971	0.628293
+	RARS2	Probable arginine--tRNA ligase, mitochondrial	Q5T160	9.1336e-06	0.000222968	0.627812
+	FAM117B	Protein FAM117B	Q6P1L5	0.0043061	0.00663788	0.626947
+	RABGEF1	Rab5 GDP/GTP exchange factor	Q9UJ41	5.23292e-09	7.40741e-05	0.62684
+	FOXO3	Forkhead box protein O3	O43524	0.00378891	0.00611728	0.62637
+	TANK	TRAF family member-associated NF-kappa-B activator	Q92844	4.12482e-05	0.000349326	0.626192
+	TPM4	Tropomyosin alpha-4 chain	P67936	0.000158802	0.000705775	0.62579
+	PSMG3	Proteasome assembly chaperone 3	Q9BT73	4.90578e-08	0.000109029	0.625722
+	PPP1R21	Protein phosphatase 1 regulatory subunit 21	Q6ZMI0	2.51631e-07	0.000111392	0.624809
+	NDUFA4	Cytochrome c oxidase subunit NDUFA4	O00483	0.0109468	0.0123823	0.624634
+	CAST	Calpastatin	P20810	1.47887e-07	0.00010989	0.623614
+	STXBP3	Syntaxin-binding protein 3	O00186	2.65292e-07	0.000115	0.623458
+	MINK1	Misshapen-like kinase 1	Q8N4C8	5.58182e-07	0.000121872	0.623399
+	AIMP1	Aminoacyl tRNA synthase complex-interacting multifunctional protein 1	Q12904	1.19263e-06	0.000133206	0.62311
+	LNPEP	Leucyl-cystinyl aminopeptidase	Q9UIQ6	8.28709e-09	6.81265e-05	0.622604
+	DPP9	Dipeptidyl peptidase 9	Q86TI2	6.7671e-06	0.000202105	0.621376
+	ZBTB8OS	Protein archease	Q8IWT0	0.000388395	0.00124536	0.621135
+	ARHGAP5	Rho GTPase-activating protein 5	Q13017	2.3747e-08	7.73694e-05	0.619386
+	RBX1	E3 ubiquitin-protein ligase RBX1	P62877	0.0251176	0.0230635	0.61934
+	DLG1	Disks large homolog 1	Q12959	2.53743e-10	6.34921e-05	0.616709
+	NMRK1	Nicotinamide riboside kinase 1	Q9NWW6	0.00193518	0.00393085	0.616194
+	ANXA1	Annexin A1	P04083	7.90561e-09	6.86275e-05	0.615919
+	MGAT1	Alpha-1,3-mannosyl-glycoprotein 2-beta-N-acetylglucosaminyltransferase	P26572	2.87856e-07	0.000113861	0.615775
+	SNX7	Sorting nexin-7	Q9UNH6	2.02998e-06	0.000165803	0.614256
+	PTS	6-pyruvoyl tetrahydrobiopterin synthase	Q03393	0.00887424	0.0107549	0.61379
+	KIF3C	Kinesin-like protein KIF3C	O14782	0.00538139	0.00774502	0.613664
+	EMD	Emerin	P50402	1.01866e-07	0.000111601	0.612939
+	R3HCC1	R3H and coiled-coil domain-containing protein 1	Q9Y3T6	0.0350697	0.0303581	0.612238
+	C8orf82	UPF0598 protein C8orf82	Q6P1X6	7.77335e-06	0.00020274	0.610567
+	ARSD	Arylsulfatase D	P51689	0.0398072	0.0339622	0.610419
+	GPR39	G-protein coupled receptor 39	O43194	0.00107839	0.00257008	0.609908
+	SEC63	Translocation protein SEC63 homolog	Q9UGP8	1.95683e-06	0.000167102	0.60963
+	VAMP2	Vesicle-associated membrane protein 2	P63027	3.84427e-06	0.000182804	0.609462
+	SCRN2	Secernin-2	Q96FV2	0.000793416	0.00207524	0.609267
+	GNAI2	Guanine nucleotide-binding protein G(i) subunit alpha-2	P04899	4.08797e-06	0.000183908	0.608648
+	PIEZO1	Piezo-type mechanosensitive ion channel component 1	Q92508	0.000757163	0.00200076	0.608512
+	ACOX1	Peroxisomal acyl-coenzyme A oxidase 1	Q15067	9.38226e-08	0.000113264	0.608252
+	ERMP1	Endoplasmic reticulum metallopeptidase 1	Q7Z2K6	0.000146801	0.00067129	0.607887
+	ARHGEF6	Rho guanine nucleotide exchange factor 6	Q15052	9.85642e-07	0.00013399	0.607768
+	GLUL	Glutamine synthetase	P15104	0.0105302	0.0120559	0.606715
+	BAG3	BAG family molecular chaperone regulator 3	O95817	1.0759e-07	0.000110949	0.606665
+	CORO1B	Coronin-1B	Q9BR76	7.92019e-10	4.58015e-05	0.606345
+	DYSF	Dysferlin	O75923	0.000105642	0.000578846	0.605679
+	CRKL	Crk-like protein	P46109	4.00492e-07	0.000114416	0.605589
+	SGPP1	Sphingosine-1-phosphate phosphatase 1	Q9BX95	8.4334e-05	0.000518043	0.605161
+	AGK	Acylglycerol kinase, mitochondrial	Q53H12	1.29108e-06	0.000135084	0.604932
+	RELCH	RAB11-binding protein RELCH	Q9P260	2.92206e-08	8.19367e-05	0.604024
+	SCRIB	Protein scribble homolog	Q14160	2.26998e-07	0.000108247	0.602707
+	KRAS	GTPase KRas	P01116	0.000107161	0.000587332	0.602276
+	LHPP	Phospholysine phosphohistidine inorganic pyrophosphate phosphatase	Q9H008	0.0068049	0.00896536	0.601033
+	EPRS1	Bifunctional glutamate/proline--tRNA ligase	P07814	0.000574697	0.00163672	0.600707
+	CYC1	Cytochrome c1, heme protein, mitochondrial	P08574	0.00119582	0.00279456	0.600401
+	ZMYND8	MYND-type zinc finger-containing chromatin reader ZMYND8	Q9ULU4	7.06468e-05	0.000455927	-0.600048
+	MOCS2	Molybdopterin synthase catalytic subunit	O96007	0.00051828	0.00150973	-0.600292
+	CXorf38	Uncharacterized protein CXorf38	Q8TB03	1.34717e-07	0.000112045	-0.60036
+	CLNS1A	Methylosome subunit pICln	P54105	7.40855e-06	0.000201379	-0.601939
+	CRNKL1	Crooked neck-like protein 1	Q9BZJ0	1.05672e-06	0.000131528	-0.602124
+	VPS37B	Vacuolar protein sorting-associated protein 37B	Q9H9H4	1.94637e-05	0.000249848	-0.602406
+	ZNF687	Zinc finger protein 687	Q8N1G0	0.00170236	0.00358844	-0.60384
+	DIMT1	Probable dimethyladenosine transferase	Q9UNQ2	2.07602e-06	0.000165375	-0.603967
+	IMP3	U3 small nucleolar ribonucleoprotein protein IMP3	Q9NV31	0.000515684	0.00150874	-0.605197
+	CHAMP1	Chromosome alignment-maintaining phosphoprotein 1	Q96JM3	0.00439391	0.00674423	-0.605914
+	DHX36	ATP-dependent DNA/RNA helicase DHX36	Q9H2U1	1.04191e-05	0.000240741	-0.606443
+	HNRNPDL	Heterogeneous nuclear ribonucleoprotein D-like	O14979	6.71458e-07	0.000117524	-0.606641
+	SYMPK	Symplekin	Q92797	4.5563e-06	0.00018018	-0.607083
+	SAFB2	Scaffold attachment factor B2	Q14151	4.17438e-06	0.000182788	-0.608342
+	EML4	Echinoderm microtubule-associated protein-like 4	Q9HC35	4.51391e-07	0.000115942	-0.60887
+	RBM7	RNA-binding protein 7	Q9Y580	0.00227321	0.00440838	-0.609465
+	MGRN1	E3 ubiquitin-protein ligase MGRN1	O60291	0.0116646	0.0129299	-0.609747
+	DHX9	ATP-dependent RNA helicase A	Q08211	3.17339e-06	0.000181096	-0.610959
+	CPSF3	Cleavage and polyadenylation specificity factor subunit 3	Q9UKF6	4.12626e-06	0.000183627	-0.611236
+	MTREX	Exosome RNA helicase MTR4	P42285	3.77768e-06	0.00018323	-0.611659
+	RBM17	Splicing factor 45	Q96I25	2.55198e-06	0.000177632	-0.612997
+	RPUSD2	Pseudouridylate synthase RPUSD2	Q8IZ73	0.000127596	0.000624647	-0.614178
+	RSL24D1	Probable ribosome biogenesis protein RLP24	Q9UHA3	0.0115595	0.0128697	-0.614357
+	FNBP1L	Formin-binding protein 1-like	Q5T0N5	0.00133342	0.00300142	-0.614816
+	MFAP1	Microfibrillar-associated protein 1	P55081	4.13129e-06	0.000183486	-0.615368
+	NOP9	Nucleolar protein 9	Q86U38	0.000276079	0.000992726	-0.615447
+	RNASEH2C	Ribonuclease H2 subunit C	Q8TDP1	0.0233186	0.0217593	-0.615493
+	ITGB3	Integrin beta-3	P05106	0.0548029	0.0452482	-0.615755
+	C5orf22	UPF0489 protein C5orf22	Q49AR2	6.3632e-05	0.000403275	-0.616531
+	HNRNPU	Heterogeneous nuclear ribonucleoprotein U	Q00839	6.92519e-08	0.000101106	-0.617446
+	NAT10	RNA cytidine acetyltransferase	Q9H0A0	2.94627e-06	0.00017992	-0.617587
+	GRAMD2B	GRAM domain-containing protein 2B	Q96HH9	3.61008e-05	0.000331322	-0.617964
+	PPAT	Amidophosphoribosyltransferase	Q06203	2.49703e-05	0.00025829	-0.619027
+	AKAP12	A-kinase anchor protein 12	Q02952	0.0337925	0.0293489	-0.619256
+	ZNF592	Zinc finger protein 592	Q92610	0.0211523	0.0202799	-0.619933
+	EXOSC8	Exosome complex component RRP43	Q96B26	4.7919e-06	0.000181954	-0.620422
+	SCAF8	SR-related and CTD-associated factor 8	Q9UPN6	8.20555e-05	0.000511188	-0.620474
+	NONO	Non-POU domain-containing octamer-binding protein	Q15233	2.26877e-05	0.000258294	-0.620709
+	MOCS2	Molybdopterin synthase sulfur carrier subunit	O96033	3.27115e-05	0.000313333	-0.62088
+	CMTR1	Cap-specific mRNA (nucleoside-2'-O-)-methyltransferase 1	Q8N1G2	1.85668e-06	0.000169312	-0.621658
+	IVNS1ABP	Influenza virus NS1A-binding protein	Q9Y6Y0	1.80368e-06	0.000170364	-0.62238
+	USP7	Ubiquitin carboxyl-terminal hydrolase 7	Q93009	7.20155e-09	7.07071e-05	-0.623024
+	PRUNE1	Exopolyphosphatase PRUNE1	Q86TP1	0.0115467	0.0128633	-0.624004
+	STMN2	Stathmin-2	Q93045	0.0175979	0.0176682	-0.625357
+	DDX20	Probable ATP-dependent RNA helicase DDX20	Q9UHI6	1.90369e-07	0.00010568	-0.625548
+	NELFB	Negative elongation factor B	Q8WX92	1.2242e-05	0.000243997	-0.62657
+	NFYB	Nuclear transcription factor Y subunit beta	P25208	0.00715404	0.00924854	-0.626639
+	RNF114	E3 ubiquitin-protein ligase RNF114	Q9Y508	7.62813e-08	0.000111111	-0.627558
+	PWP2	Periodic tryptophan protein 2 homolog	Q15269	0.0122432	0.0133923	-0.628562
+	C9orf78	Splicing factor C9orf78	Q9NZ63	0.000984118	0.00241261	-0.629373
+	ZNF622	Cytoplasmic 60S subunit biogenesis factor ZNF622	Q969S3	2.46593e-05	0.000258892	-0.629466
+	EXOSC10	Exosome component 10	Q01780	0.000137242	0.000648649	-0.629579
+	ZDHHC13	Palmitoyltransferase ZDHHC13	Q8IUH4	0.000117647	0.000619183	-0.629727
+	NR3C1	Glucocorticoid receptor	P04150	8.17405e-06	0.000203804	-0.630302
+	MBD1	Methyl-CpG-binding domain protein 1	Q9UIS9	0.0166576	0.0169987	-0.630329
+	ZNF207	BUB3-interacting and GLEBS motif-containing protein ZNF207	O43670	1.89228e-05	0.000251988	-0.631098
+	PDCD1LG2	Programmed cell death 1 ligand 2	Q9BQ51	0.0077673	0.0097643	-0.631167
+	BAZ2A	Bromodomain adjacent to zinc finger domain protein 2A	Q9UIF9	0.00882226	0.0107264	-0.633382
+	SMAP	Small acidic protein	O00193	1.34589e-06	0.000145522	-0.633497
+	CBX1	Chromobox protein homolog 1	P83916	2.71976e-05	0.000259472	-0.633607
+	INO80B	INO80 complex subunit B	Q9C086	0.0197145	0.0192292	-0.634448
+	GSR	Glutathione reductase, mitochondrial	P00390	3.56011e-07	0.000117233	-0.634461
+	GMPR	GMP reductase 1	P36959	4.25296e-06	0.000182232	-0.63551
+	PTBP2	Polypyrimidine tract-binding protein 2	Q9UKA9	0.00133163	0.00300106	-0.635849
+	ARHGAP22	Rho GTPase-activating protein 22	Q7Z5H3	0.00312247	0.0053692	-0.63634
+	MED10	Mediator of RNA polymerase II transcription subunit 10	Q9BTT4	0.000402029	0.00128466	-0.636742
+	TBL3	Transducin beta-like protein 3	Q12788	1.48355e-05	0.000247163	-0.638478
+	WAPL	Wings apart-like protein homolog	Q7Z5K2	2.29299e-05	0.00025974	-0.639294
+	NUBP2	Cytosolic Fe-S cluster assembly factor NUBP2	Q9Y5Y2	0.000727858	0.00195897	-0.639911
+	LMNB2	Lamin-B2	Q03252	8.42516e-08	0.000109422	-0.640695
+	JPT2	Jupiter microtubule associated homolog 2	Q9H910	9.86269e-06	0.000234354	-0.640792
+	TSR1	Pre-rRNA-processing protein TSR1 homolog	Q2NL82	7.49777e-08	0.000111455	-0.641316
+	UCK2	Uridine-cytidine kinase 2	Q9BZX2	3.37605e-06	0.000186267	-0.642034
+	IRF2BP1	Interferon regulatory factor 2-binding protein 1	Q8IU81	3.77677e-05	0.000335512	-0.642109
+	RSF1	Remodeling and spacing factor 1	Q96T23	1.61111e-06	0.000155797	-0.642871
+	MATR3	Matrin-3	P43243	9.9551e-08	0.000112426	-0.643291
+	ZNF830	Zinc finger protein 830	Q96NB3	0.0165335	0.0169023	-0.644893
+	ISY1	Pre-mRNA-splicing factor ISY1 homolog	Q9ULR0	1.10764e-06	0.000130895	-0.645872
+	SH3BP4	SH3 domain-binding protein 4	Q9P0V3	0.0134591	0.0144824	-0.648905
+	FDFT1	Squalene synthase	P37268	0.0517827	0.0429409	-0.650939
+	NCBP1	Nuclear cap-binding protein subunit 1	Q09161	5.20535e-05	0.000377556	-0.651966
+	IPO8	Importin-8	O15397	7.09645e-05	0.000463563	-0.653411
+	BMI1	Polycomb complex protein BMI-1	P35226	0.0146128	0.0153632	-0.653876
+	UPF3B	Regulator of nonsense transcripts 3B	Q9BZI7	0.0411347	0.0348584	-0.654207
+	PRKD2	Serine/threonine-protein kinase D2	Q9BZL6	0.0264695	0.023931	-0.654702
+	CALB2	Calretinin	P22676	4.16136e-06	0.000183206	-0.654804
+	PNN	Pinin	Q9H307	5.84018e-07	0.00012043	-0.655217
+	DCAF13	DDB1- and CUL4-associated factor 13	Q9NV06	1.39374e-05	0.000246662	-0.655493
+	FRG1	Protein FRG1	Q14331	6.92317e-07	0.000125261	-0.655528
+	DNTTIP2	Deoxynucleotidyltransferase terminal-interacting protein 2	Q5QJE6	7.54618e-05	0.000487707	-0.655768
+	UTP6	U3 small nucleolar RNA-associated protein 6 homolog	Q9NYH9	0.000505816	0.00147268	-0.656556
+	CDKAL1	Threonylcarbamoyladenosine tRNA methylthiotransferase	Q5VV42	1.42778e-05	0.000248731	-0.657162
+	CDIN1	CDAN1-interacting nuclease 1	Q9Y2V0	0.0140324	0.0149503	-0.660103
+	CFAP298	Cilia- and flagella-associated protein 298	P57076	1.75172e-05	0.000244294	-0.660168
+	AQR	RNA helicase aquarius	O60306	1.26519e-06	0.000135466	-0.66052
+	CSK	Tyrosine-protein kinase CSK	P41240	1.03519e-07	0.000111111	-0.660941
+	DCXR	L-xylulose reductase	Q7Z4W1	0.000129626	0.000625059	-0.662323
+	SMARCD2	SWI/SNF-related matrix-associated actin-dependent regulator of chromatin subfamily D member 2	Q92925	6.123e-07	0.000119149	-0.662426
+	NIPBL	Nipped-B-like protein	Q6KC79	0.000191982	0.000800357	-0.663256
+	ELP4	Elongator complex protein 4	Q96EB1	8.12593e-05	0.000511952	-0.664946
+	KHDRBS1	KH domain-containing, RNA-binding, signal transduction-associated protein 1	Q07666	1.12582e-06	0.000130769	-0.665694
+	TAF7	Transcription initiation factor TFIID subunit 7	Q15545	4.8355e-06	0.000181413	-0.666201
+	HMGB3	High mobility group protein B3	O15347	0.000981442	0.00241291	-0.666385
+	LRBA	Lipopolysaccharide-responsive and beige-like anchor protein	P50851	3.49554e-06	0.000185535	-0.667181
+	HDAC2	Histone deacetylase 2	Q92769	0.000205212	0.000824414	-0.667684
+	FSCN1	Fascin	Q16658	7.59196e-07	0.000123077	-0.668188
+	UTP14A	U3 small nucleolar RNA-associated protein 14 homolog A	Q9BVJ6	6.86073e-06	0.000201681	-0.66932
+	CARHSP1	Calcium-regulated heat-stable protein 1	Q9Y2V2	3.15808e-05	0.000304762	-0.669343
+	ACSL4	Long-chain-fatty-acid--CoA ligase 4	O60488	0.00147218	0.00325858	-0.670047
+	ZFAND5	AN1-type zinc finger protein 5	O76080	0.0012802	0.00291427	-0.670712
+	APIP	Methylthioribulose-1-phosphate dehydratase	Q96GX9	7.35707e-08	0.0001	-0.6711
+	GPRC5C	G-protein coupled receptor family C group 5 member C	Q9NQ84	0.0498526	0.0415385	-0.67201
+	QTRT2	Queuine tRNA-ribosyltransferase accessory subunit 2	Q9H974	7.93917e-06	0.000202324	-0.672271
+	DOCK9	Dedicator of cytokinesis protein 9	Q9BZ29	2.25282e-05	0.0002586	-0.672375
+	BUB3	Mitotic checkpoint protein BUB3	O43684	3.24481e-09	6.97674e-05	-0.673637
+	HNRNPM	Heterogeneous nuclear ribonucleoprotein M	P52272	6.66639e-06	0.000197322	-0.674076
+	GEMIN4	Gem-associated protein 4	P57678	8.28721e-05	0.00051338	-0.674182
+	STX17	Syntaxin-17	P56962	0.000523838	0.00152517	-0.674318
+	NCKIPSD	NCK-interacting protein with SH3 domain	Q9NZQ3	5.26737e-05	0.000377161	-0.674773
+	PIN4	Peptidyl-prolyl cis-trans isomerase NIMA-interacting 4	Q9Y237	0.000124698	0.000621341	-0.675123
+	PAWR	PRKC apoptosis WT1 regulator protein	Q96IZ0	1.61571e-09	7.79221e-05	-0.676552
+	AMOTL2	Angiomotin-like protein 2	Q9Y2J4	0.00971177	0.0114353	-0.676741
+	NVL	Nuclear valosin-containing protein-like	O15381	4.02152e-06	0.000184615	-0.677108
+	TRIM24	Transcription intermediary factor 1-alpha	O15164	0.00629653	0.00857262	-0.677543
+	TCOF1	Treacle protein	Q13428	5.58143e-06	0.000185373	-0.677819
+	POLR1G	DNA-directed RNA polymerase I subunit RPA34	O15446	0.00112797	0.00266282	-0.677946
+	DDX41	Probable ATP-dependent RNA helicase DDX41	Q9UJV9	4.8296e-05	0.000363252	-0.679056
+	EXOSC4	Exosome complex component RRP41	Q9NPD3	0.000564402	0.00161257	-0.679463
+	RPIA	Ribose-5-phosphate isomerase	P49247	0.00663063	0.00881958	-0.683015
+	HNRNPF	Heterogeneous nuclear ribonucleoprotein F	P52597	5.69452e-07	0.000121081	-0.683128
+	PAK2	Serine/threonine-protein kinase PAK 2	Q13177	7.73976e-09	6.91358e-05	-0.683924
+	WDR43	WD repeat-containing protein 43	Q15061	1.77966e-05	0.000244143	-0.684247
+	UTP4	U3 small nucleolar RNA-associated protein 4 homolog	Q969X6	2.57461e-05	0.000261272	-0.684881
+	NUDCD1	NudC domain-containing protein 1	Q96RS6	4.18463e-07	0.000113766	-0.685503
+	YTHDC1	YTH domain-containing protein 1	Q96MU7	1.16248e-05	0.000242503	-0.686732
+	CASP3	Caspase-3	P42574	1.63261e-07	0.000108108	-0.687537
+	SLC25A32	Mitochondrial folate transporter/carrier	Q9H2D1	0.03044	0.0269241	-0.688221
+	IRF2BP2	Interferon regulatory factor 2-binding protein 2	Q7Z5L9	4.28219e-06	0.000181818	-0.688634
+	DHX37	Probable ATP-dependent RNA helicase DHX37	Q8IY37	0.000109566	0.000591388	-0.689323
+	CCAR2	Cell cycle and apoptosis regulator protein 2	Q8N163	3.20281e-07	0.00011018	-0.689564
+	CUSTOS	Protein CUSTOS	Q96C57	5.90877e-07	0.000119914	-0.690912
+	SFPQ	Splicing factor, proline- and glutamine-rich	P23246	6.91087e-06	0.000201399	-0.691142
+	MED24	Mediator of RNA polymerase II transcription subunit 24	O75448	0.000641002	0.00177158	-0.692143
+	WDR36	WD repeat-containing protein 36	Q8NI36	3.83554e-05	0.000335147	-0.692675
+	ABI2	Abl interactor 2	Q9NYB9	1.42263e-08	6.94143e-05	-0.692723
+	SAAL1	Protein SAAL1	Q96ER3	1.99598e-05	0.000256193	-0.692771
+	CASKIN2	Caskin-2	Q8WXE0	0.00607034	0.00836439	-0.693838
+	HEATR1	HEAT repeat-containing protein 1	Q9H583	0.0028817	0.00509185	-0.695094
+	PLS1	Plastin-1	Q14651	0.00937303	0.0111605	-0.695655
+	JUND	Transcription factor JunD	P17535	0.00201924	0.00405807	-0.696826
+	EHMT2	Histone-lysine N-methyltransferase EHMT2	Q96KQ7	0.00814582	0.0100586	-0.696987
+	OARD1	ADP-ribose glycohydrolase OARD1	Q9Y530	0.00396257	0.00637457	-0.699131
+	SMARCE1	SWI/SNF-related matrix-associated actin-dependent regulator of chromatin subfamily E member 1	Q969G3	2.59043e-05	0.00026097	-0.699713
+	LAMB1	Laminin subunit beta-1	P07942	0.00042413	0.001329	-0.700261
+	AATF	Protein AATF	Q9NY61	6.03128e-06	0.000194564	-0.700533
+	QRICH1	Transcriptional regulator QRICH1	Q2TAL8	1.72068e-05	0.000242424	-0.700594
+	MB21D2	Nucleotidyltransferase MB21D2	Q8IYB1	4.5496e-08	0.000110345	-0.700641
+	KDM2A	Lysine-specific demethylase 2A	Q9Y2K7	0.0011527	0.00270694	-0.700652
+	SMC2	Structural maintenance of chromosomes protein 2	O95347	0.00314756	0.00539309	-0.700971
+	UBAP1	Ubiquitin-associated protein 1	Q9NZ09	1.47376e-05	0.000247631	-0.704414
+	HSP90AA1	Heat shock protein HSP 90-alpha	P07900	1.58646e-08	7.65957e-05	-0.704986
+	PPIH	Peptidyl-prolyl cis-trans isomerase H	O43447	1.79805e-06	0.000170515	-0.705592
+	APP	Amyloid-beta precursor protein	P05067	8.04475e-06	0.000201772	-0.705712
+	CNN3	Calponin-3	Q15417	0.00706602	0.00917709	-0.705735
+	RPRD2	Regulation of nuclear pre-mRNA domain-containing protein 2	Q5VT52	3.95784e-08	0.000111693	-0.705736
+	TTC4	Tetratricopeptide repeat protein 4	O95801	2.40787e-05	0.000259194	-0.708254
+	PRPF38A	Pre-mRNA-splicing factor 38A	Q8NAV1	9.60702e-06	0.000235294	-0.708295
+	LRCH2	Leucine-rich repeat and calponin homology domain-containing protein 2	Q5VUJ6	0.0478371	0.0400318	-0.708509
+	MTA1	Metastasis-associated protein MTA1	Q13330	0.00295051	0.00516532	-0.708878
+	IP6K1	Inositol hexakisphosphate kinase 1	Q92551	0.0537111	0.0443881	-0.708964
+	SFSWAP	Splicing factor, suppressor of white-apricot homolog	Q12872	0.00156953	0.00340236	-0.709702
+	UTP20	Small subunit processome component 20 homolog	O75691	0.000740467	0.00198407	-0.710179
+	ZNF787	Zinc finger protein 787	Q6DD87	0.00145994	0.00325219	-0.710475
+	PAPOLA	Poly(A) polymerase alpha	P51003	1.46131e-07	0.000110193	-0.712436
+	DHPS	Deoxyhypusine synthase	P49366	0.000982203	0.00241349	-0.71304
+	MED12	Mediator of RNA polymerase II transcription subunit 12	Q93074	0.0588662	0.0484007	-0.713585
+	ASF1A	Histone chaperone ASF1A	Q9Y294	0.00215256	0.00428016	-0.713798
+	HNRNPA0	Heterogeneous nuclear ribonucleoprotein A0	Q13151	9.26244e-08	0.000107463	-0.715437
+	MCM3	DNA replication licensing factor MCM3	P25205	0.0157417	0.0162853	-0.716133
+	GTF3C1	General transcription factor 3C polypeptide 1	Q12789	1.36904e-06	0.000145251	-0.716347
+	SMNDC1	Survival of motor neuron-related-splicing factor 30	O75940	1.01436e-08	7.42459e-05	-0.71647
+	SMC1A	Structural maintenance of chromosomes protein 1A	Q14683	4.08841e-05	0.00034792	-0.716601
+	HECTD1	E3 ubiquitin-protein ligase HECTD1	Q9ULT8	1.31206e-08	7.06402e-05	-0.716841
+	TMF1	TATA element modulatory factor	P82094	4.02296e-06	0.000184473	-0.716987
+	STEEP1	STING ER exit protein	Q9H5V9	0.0336856	0.0292788	-0.71826
+	UTP15	U3 small nucleolar RNA-associated protein 15 homolog	Q8TED0	2.49574e-06	0.000178512	-0.718836
+	UTP18	U3 small nucleolar RNA-associated protein 18 homolog	Q9Y5J1	1.75259e-07	0.000107527	-0.720413
+	WRNIP1	ATPase WRNIP1	Q96S55	8.89528e-09	6.74699e-05	-0.720588
+	MPHOSPH10	U3 small nucleolar ribonucleoprotein protein MPP10	O00566	0.0373901	0.0320924	-0.720871
+	PIKFYVE	1-phosphatidylinositol 3-phosphate 5-kinase	Q9Y2I7	0.0025487	0.00471391	-0.72254
+	HMGN3	High mobility group nucleosome-binding domain-containing protein 3	Q15651	0.0596653	0.0489024	-0.72265
+	DTX2	Probable E3 ubiquitin-protein ligase DTX2	Q86UW9	0.0175422	0.0176283	-0.722895
+	USP48	Ubiquitin carboxyl-terminal hydrolase 48	Q86UV5	0.0332232	0.0289349	-0.723247
+	TBPL1	TATA box-binding protein-like 1	P62380	1.01673e-07	0.000111765	-0.723727
+	RNASEH2B	Ribonuclease H2 subunit B	Q5TBB1	0.000665968	0.00182646	-0.723964
+	GTF2F2	General transcription factor IIF subunit 2	P13984	7.44259e-11	0	-0.724662
+	BDH2	Dehydrogenase/reductase SDR family member 6	Q9BUT1	0.00140781	0.00315864	-0.72517
+	WDR3	WD repeat-containing protein 3	Q9UNX4	3.27587e-05	0.000313159	-0.725484
+	PRKCD	Protein kinase C delta type	Q05655	0.000150129	0.000688192	-0.725808
+	PI4KB	Phosphatidylinositol 4-kinase beta	Q9UBF8	0.000944163	0.00236464	-0.727397
+	MAGED1	Melanoma-associated antigen D1	Q9Y5V3	0.024349	0.0224781	-0.728135
+	POU2F1	POU domain, class 2, transcription factor 1	P14859	0.0209236	0.0201065	-0.728692
+	PHIP	PH-interacting protein	Q8WWQ0	0.00797191	0.00992507	-0.729123
+	BCAR1	Breast cancer anti-estrogen resistance protein 1	P56945	0.00138044	0.00311111	-0.731335
+	REPS2	RalBP1-associated Eps domain-containing protein 2	Q8NFH8	0.00811257	0.0100512	-0.731356
+	IMPDH1	Inosine-5'-monophosphate dehydrogenase 1	P20839	0.000840092	0.00218521	-0.733813
+	PDS5A	Sister chromatid cohesion protein PDS5 homolog A	Q29RF7	1.21291e-07	0.000108417	-0.733957
+	LMNB1	Lamin-B1	P20700	4.29554e-07	0.000112994	-0.735743
+	PTGES3	Prostaglandin E synthase 3	Q15185	1.44026e-08	6.92641e-05	-0.736152
+	HNRNPAB	Heterogeneous nuclear ribonucleoprotein A/B	Q99729	1.50871e-06	0.00014733	-0.736542
+	SNIP1	Smad nuclear-interacting protein 1	Q8TAD8	0.00984397	0.0115254	-0.737818
+	EXOSC7	Exosome complex component RRP42	Q15024	6.57996e-06	0.00019774	-0.738491
+	YTHDF2	YTH domain-containing family protein 2	Q9Y5A9	2.73156e-07	0.000114428	-0.738551
+	NFKB1	Nuclear factor NF-kappa-B p105 subunit	P19838	1.01097e-09	5.69395e-05	-0.740213
+	ABRACL	Costars family protein ABRACL	Q9P1F3	5.59298e-06	0.000185239	-0.741155
+	EXOSC9	Exosome complex component RRP45	Q06265	0.000956142	0.00238148	-0.741359
+	GRSF1	G-rich sequence factor 1	Q12849	1.27497e-05	0.000245003	-0.742861
+	WDR75	WD repeat-containing protein 75	Q8IWA0	0.00336125	0.00566052	-0.743194
+	CXXC1	CXXC-type zinc finger protein 1	Q9P0U4	0.0244912	0.0225998	-0.743712
+	IDI1	Isopentenyl-diphosphate Delta-isomerase 1	Q13907	0.00221311	0.00434179	-0.744928
+	POP1	Ribonucleases P/MRP protein subunit POP1	Q99575	7.11996e-05	0.000462626	-0.745233
+	HMGB2	High mobility group protein B2	P26583	0.000134264	0.000641121	-0.745308
+	TCEAL4	Transcription elongation factor A protein-like 4	Q96EI5	5.93607e-05	0.000392765	-0.7459
+	SP3	Transcription factor Sp3	Q02447	2.9156e-08	8.2243e-05	-0.746
+	NOC3L	Nucleolar complex protein 3 homolog	Q8WTT2	6.66931e-06	0.000197183	-0.746262
+	LTV1	Protein LTV1 homolog	Q96GA3	2.90772e-05	0.000290414	-0.74693
+	RAPGEF6	Rap guanine nucleotide exchange factor 6	Q8TEU7	0.0378538	0.0324652	-0.746931
+	NUCKS1	Nuclear ubiquitous casein and cyclin-dependent kinase substrate 1	Q9H1E3	2.28857e-06	0.000178451	-0.747219
+	THOC3	THO complex subunit 3	Q96J01	3.09873e-05	0.000306134	-0.747521
+	DDX50	ATP-dependent RNA helicase DDX50	Q9BQ39	2.83835e-09	7.07965e-05	-0.74821
+	CRIM1	Cysteine-rich motor neuron 1 protein	Q9NZV1	0.00311554	0.00536238	-0.74829
+	RPA3	Replication protein A 14 kDa subunit	P35244	1.54786e-05	0.000244694	-0.748555
+	IGFBP5	Insulin-like growth factor-binding protein 5	P24593	0.0499003	0.0415769	-0.749258
+	RANBP6	Ran-binding protein 6	O60518	7.2253e-07	0.000124611	-0.749821
+	SAP18	Histone deacetylase complex subunit SAP18	O00422	2.48853e-05	0.000258591	-0.749887
+	TXNL4A	Thioredoxin-like protein 4A	P83876	0.000698664	0.001892	-0.749894
+	RBM4	RNA-binding protein 4	Q9BWF3	1.16875e-08	7.22348e-05	-0.749949
+	BRD9	Bromodomain-containing protein 9	Q9H8M2	0.0206117	0.0198592	-0.750077
+	NRBP1	Nuclear receptor-binding protein	Q9UHY1	3.38942e-08	0.000116152	-0.750181
+	COL5A2	Collagen alpha-2(V) chain	P05997	4.29557e-05	0.000352941	-0.750215
+	DRAP1	Dr1-associated corepressor	Q14919	1.56253e-06	0.000146252	-0.753916
+	RUNX1	Runt-related transcription factor 1	Q01196	9.56366e-05	0.000542175	-0.754304
+	ZFAND3	AN1-type zinc finger protein 3	Q9H8U3	0.00297891	0.00519936	-0.757223
+	AP1S2	AP-1 complex subunit sigma-2	P56377	2.0392e-05	0.000255268	-0.757581
+	SAMHD1	Deoxynucleoside triphosphate triphosphohydrolase SAMHD1	Q9Y3Z3	0.0161336	0.0165821	-0.758072
+	NFYC	Nuclear transcription factor Y subunit gamma	Q13952	0.00170543	0.00358872	-0.758657
+	PPWD1	Peptidylprolyl isomerase domain and WD repeat-containing protein 1	Q96BP3	2.20634e-06	0.000173469	-0.759261
+	NFAT5	Nuclear factor of activated T-cells 5	O94916	9.57545e-05	0.00054191	-0.760128
+	TOP2B	DNA topoisomerase 2-beta	Q02880	6.77544e-07	0.0001174	-0.760632
+	MRTO4	mRNA turnover protein 4 homolog	Q9UKD2	1.30231e-06	0.000134705	-0.761361
+	RFC4	Replication factor C subunit 4	P35249	0.000474245	0.00142112	-0.763394
+	EMG1	Ribosomal RNA small subunit methyltransferase NEP1	Q92979	6.44515e-08	0.000102729	-0.763675
+	ACVR1	Activin receptor type-1	Q04771	0.00843031	0.0103683	-0.765404
+	COL5A1	Collagen alpha-1(V) chain	P20908	5.56726e-09	7.34908e-05	-0.76585
+	PSPC1	Paraspeckle component 1	Q8WXF1	1.00243e-05	0.000233887	-0.767005
+	ACSF2	Medium-chain acyl-CoA ligase ACSF2, mitochondrial	Q96CM8	2.28881e-06	0.000178301	-0.767785
+	DCAF1	DDB1- and CUL4-associated factor 1	Q9Y4B6	0.0369837	0.0317496	-0.768059
+	EIF1AD	Probable RNA-binding protein EIF1AD	Q8N9N8	1.06979e-05	0.000242584	-0.768093
+	GTF2F1	General transcription factor IIF subunit 1	P35269	1.39763e-11	0	-0.770107
+	NT5DC1	5'-nucleotidase domain-containing protein 1	Q5TFE4	5.59836e-07	0.000121607	-0.770164
+	NCAPG	Condensin complex subunit 3	Q9BPX3	0.00767295	0.00971098	-0.770347
+	MED22	Mediator of RNA polymerase II transcription subunit 22	Q15528	0.0309483	0.0273109	-0.770608
+	MYO1B	Unconventional myosin-Ib	O43795	0.000287739	0.00102341	-0.771597
+	RBM12	RNA-binding protein 12	Q9NTZ6	1.65755e-07	0.000107962	-0.771783
+	HDAC1	Histone deacetylase 1	Q13547	9.9831e-05	0.000557329	-0.774128
+	SMARCD1	SWI/SNF-related matrix-associated actin-dependent regulator of chromatin subfamily D member 1	Q96GM5	0.000714625	0.0019253	-0.776424
+	KYAT3	Kynurenine--oxoglutarate transaminase 3	Q6YP21	8.30151e-11	0	-0.77665
+	LYPLA1	Acyl-protein thioesterase 1	O75608	2.21402e-09	7.45342e-05	-0.777467
+	ADI1	Acireductone dioxygenase	Q9BV57	0.00179672	0.00372386	-0.777648
+	TMCO4	Transmembrane and coiled-coil domain-containing protein 4	Q5TGY1	0.000105436	0.000579403	-0.777804
+	NCAPH	Condensin complex subunit 2	Q15003	0.00226104	0.00439654	-0.778173
+	PDE12	2',5'-phosphodiesterase 12	Q6L8Q7	7.8926e-09	6.87961e-05	-0.779038
+	ZEB2	Zinc finger E-box-binding homeobox 2	O60315	0.00271031	0.00491756	-0.780106
+	MCM5	DNA replication licensing factor MCM5	P33992	0.0109965	0.0124063	-0.780113
+	JUN	Transcription factor Jun	P05412	0.00398046	0.00637882	-0.781326
+	NXF1	Nuclear RNA export factor 1	Q9UBU9	1.42661e-07	0.000110957	-0.781498
+	SHTN1	Shootin-1	A0MZ66	5.82263e-05	0.000387967	-0.781911
+	SEPTIN6	Septin-6	Q14141	3.05552e-06	0.000179057	-0.78203
+	VCAN	Versican core protein	P13611	0.00153993	0.00334981	-0.78255
+	EXOSC6	Exosome complex component MTR3	Q5RKV6	4.58261e-05	0.000361126	-0.785738
+	ERAL1	GTPase Era, mitochondrial	O75616	0.00429965	0.00663372	-0.786167
+	NDC80	Kinetochore protein NDC80 homolog	O14777	0.00503113	0.00740876	-0.786557
+	NRDE2	Nuclear exosome regulator NRDE2	Q9H7Z3	0.0239165	0.0221492	-0.790362
+	NELFA	Negative elongation factor A	Q9H3P2	4.2469e-06	0.000182371	-0.790645
+	TNIP1	TNFAIP3-interacting protein 1	Q15025	0.000411853	0.00129469	-0.792273
+	SPIN1	Spindlin-1	Q9Y657	0.000143346	0.000665431	-0.792382
+	HNRNPD	Heterogeneous nuclear ribonucleoprotein D0	Q14103	5.89416e-08	0.000104746	-0.793044
+	UBE2O	(E3-independent) E2 ubiquitin-conjugating enzyme	Q9C0C9	5.40974e-06	0.000183807	-0.794612
+	SMC4	Structural maintenance of chromosomes protein 4	Q9NTJ3	0.00189429	0.00387619	-0.796102
+	NOLC1	Nucleolar and coiled-body phosphoprotein 1	Q14978	0.000210442	0.000836717	-0.79747
+	CBX3	Chromobox protein homolog 3	Q13185	4.70038e-09	6.55738e-05	-0.79885
+	GCA	Grancalcin	P28676	0.00364019	0.00593699	-0.79969
+	BBX	HMG box transcription factor BBX	Q8WY36	0.000337171	0.00112201	-0.800706
+	BMS1	Ribosome biogenesis protein BMS1 homolog	Q14692	3.8221e-06	0.000182946	-0.802167
+	EXOSC3	Exosome complex component RRP40	Q9NQT5	9.11495e-07	0.000123629	-0.802596
+	MED25	Mediator of RNA polymerase II transcription subunit 25	Q71SY5	3.33437e-06	0.000186414	-0.802675
+	DCPS	m7GpppX diphosphatase	Q96C86	1.59017e-05	0.000244237	-0.802963
+	THBS1	Thrombospondin-1	P07996	0.000814434	0.00211394	-0.803924
+	NCAPD3	Condensin-2 complex subunit D3	P42695	0.0414588	0.035138	-0.808766
+	RPRD1B	Regulation of nuclear pre-mRNA domain-containing protein 1B	Q9NQG5	5.75247e-09	7.3107e-05	-0.809559
+	RNASEH2A	Ribonuclease H2 subunit A	O75792	3.00245e-06	0.000179487	-0.809862
+	CCDC12	Coiled-coil domain-containing protein 12	Q8WUD4	5.17473e-07	0.000122807	-0.810096
+	EXOSC2	Exosome complex component RRP4	Q13868	2.34487e-05	0.000258368	-0.810454
+	ARMCX4	Armadillo repeat-containing X-linked protein 4	Q5H9R4	0.00601554	0.00831952	-0.810915
+	IRF2BPL	Probable E3 ubiquitin-protein ligase IRF2BPL	Q9H1B7	0.000106567	0.000582133	-0.812027
+	MAZ	Myc-associated zinc finger protein	P56270	0.00970698	0.0114352	-0.81276
+	RCL1	RNA 3'-terminal phosphate cyclase-like protein	Q9Y2P8	3.06251e-06	0.000178914	-0.813111
+	MCM7	DNA replication licensing factor MCM7	P33993	0.0103086	0.0119327	-0.813199
+	RXRA	Retinoic acid receptor RXR-alpha	P19793	0.0200652	0.0194577	-0.813674
+	ARHGAP10	Rho GTPase-activating protein 10	A1A4S6	0.000904364	0.00229418	-0.814204
+	TPST1	Protein-tyrosine sulfotransferase 1	O60507	0.00487391	0.00725488	-0.814215
+	TSEN34	tRNA-splicing endonuclease subunit Sen34	Q9BSV6	1.32962e-05	0.000245996	-0.814812
+	ZMYM4	Zinc finger MYM-type protein 4	Q5VZL5	0.000547153	0.00158705	-0.81484
+	DERPC	Decreased expression in renal and prostate cancer protein	P0CG12	0.000142089	0.000659239	-0.815251
+	RSRC2	Arginine/serine-rich coiled-coil protein 2	Q7L4I2	6.47392e-06	0.000192498	-0.815901
+	CIP2A	Protein CIP2A	Q8TCG1	0.00922437	0.0110009	-0.815927
+	RIOK2	Serine/threonine-protein kinase RIO2	Q9BVS4	2.024e-07	0.000104575	-0.817972
+	PAPSS2	Bifunctional 3'-phosphoadenosine 5'-phosphosulfate synthase 2	O95340	4.25355e-08	0.000111111	-0.819165
+	PHC2	Polyhomeotic-like protein 2	Q8IXK0	0.00377757	0.00611167	-0.820781
+	TADA1	Transcriptional adapter 1	Q96BN2	0.0230823	0.0216278	-0.822191
+	HSPH1	Heat shock protein 105 kDa	Q92598	1.16842e-07	0.000109039	-0.82245
+	RFC5	Replication factor C subunit 5	P40937	0.000177607	0.000751242	-0.823778
+	NFATC2IP	NFATC2-interacting protein	Q8NCF5	0.000281295	0.00100256	-0.824659
+	NRP2	Neuropilin-2	O60462	0.0129375	0.0140137	-0.826581
+	RPA2	Replication protein A 32 kDa subunit	P15927	2.63944e-07	0.000115144	-0.827694
+	DHX15	ATP-dependent RNA helicase DHX15	O43143	9.46585e-10	5.88235e-05	-0.828878
+	NCOA7	Nuclear receptor coactivator 7	Q8NI08	2.58885e-06	0.000176904	-0.82907
+	MYO3B	Myosin-IIIb	Q8WXR4	0.00576616	0.00811878	-0.829144
+	PAAF1	Proteasomal ATPase-associated factor 1	Q9BRP4	1.08258e-05	0.000242105	-0.829966
+	PJA2	E3 ubiquitin-protein ligase Praja-2	O43164	2.13422e-05	0.000258065	-0.830183
+	WDHD1	WD repeat and HMG-box DNA-binding protein 1	O75717	0.00295007	0.00516699	-0.830329
+	FBLIM1	Filamin-binding LIM protein 1	Q8WUP2	2.40382e-05	0.000259346	-0.831119
+	MCMBP	Mini-chromosome maintenance complex-binding protein	Q9BTE3	1.55746e-06	0.000146386	-0.831884
+	DNAJC7	DnaJ homolog subfamily C member 7	Q99615	6.67995e-09	7.16113e-05	-0.832316
+	SCAF4	SR-related and CTD-associated factor 4	O95104	1.08758e-05	0.000241787	-0.833089
+	DNAJA1	DnaJ homolog subfamily A member 1	P31689	2.88035e-11	0	-0.833773
+	DCK	Deoxycytidine kinase	P27707	0.000138514	0.000651466	-0.834737
+	TELO2	Telomere length regulation protein TEL2 homolog	Q9Y4R8	0.000603246	0.00168913	-0.835964
+	GMPS	GMP synthase [glutamine-hydrolyzing]	P49915	1.8379e-07	0.000106101	-0.838199
+	CKAP5	Cytoskeleton-associated protein 5	Q14008	1.20081e-06	0.000132827	-0.839826
+	SAMD1	Sterile alpha motif domain-containing protein 1	Q6SPF0	0.0130698	0.0141381	-0.839866
+	DHX8	ATP-dependent RNA helicase DHX8	Q14562	1.89571e-06	0.000168126	-0.840041
+	FRMD8	FERM domain-containing protein 8	Q9BZ67	7.38945e-07	0.000124095	-0.840502
+	FAT4	Protocadherin Fat 4	Q6V0I7	0.0201231	0.0195079	-0.840774
+	UNC13D	Protein unc-13 homolog D	Q70J99	0.00214485	0.0042723	-0.841153
+	PBX2	Pre-B-cell leukemia transcription factor 2	P40425	0.0464067	0.0389796	-0.841258
+	LATS1	Serine/threonine-protein kinase LATS1	O95835	0.00393741	0.00633136	-0.842114
+	FUS	RNA-binding protein FUS	P35637	1.12788e-06	0.000130644	-0.8426
+	CHD1	Chromodomain-helicase-DNA-binding protein 1	O14646	1.36636e-05	0.000245367	-0.842647
+	CFDP1	Craniofacial development protein 1	Q9UEE9	6.95638e-07	0.00012487	-0.843206
+	EPB41	Protein 4.1	P11171	0.011264	0.0126261	-0.843833
+	TRIR	Telomerase RNA component interacting RNase	Q9BQ61	0.000115072	0.00061436	-0.844904
+	SGF29	SAGA-associated factor 29	Q96ES7	0.00808213	0.0100155	-0.845
+	UACA	Uveal autoantigen with coiled-coil domains and ankyrin repeats	Q9BZF9	7.93134e-07	0.0001222	-0.845788
+	MRPL34	39S ribosomal protein L34, mitochondrial	Q9BQ48	0.0530484	0.0438936	-0.845887
+	BYSL	Bystin	Q13895	3.21358e-06	0.000183835	-0.846057
+	TJP2	Tight junction protein ZO-2	Q9UDY2	2.13353e-05	0.000258219	-0.846601
+	DIS3	Exosome complex exonuclease RRP44	Q9Y2L1	2.08801e-05	0.000254502	-0.846786
+	PRKCI	Protein kinase C iota type	P41743	3.56511e-06	0.000184953	-0.848492
+	FASTKD2	FAST kinase domain-containing protein 2, mitochondrial	Q9NYY8	0.0232757	0.0217292	-0.849685
+	IMP4	U3 small nucleolar ribonucleoprotein protein IMP4	Q96G21	0.000281662	0.00100171	-0.850312
+	FNBP4	Formin-binding protein 4	Q8N3X1	3.58763e-05	0.000327113	-0.85038
+	CDK7	Cyclin-dependent kinase 7	P50613	1.2809e-05	0.000247423	-0.85076
+	EHMT1	Histone-lysine N-methyltransferase EHMT1	Q9H9B1	4.44816e-05	0.000352188	-0.85087
+	SPOUT1	Putative methyltransferase C9orf114	Q5T280	3.35859e-05	0.000323188	-0.851462
+	DPF2	Zinc finger protein ubi-d4	Q92785	0.000263437	0.000961654	-0.856296
+	ARHGAP35	Rho GTPase-activating protein 35	Q9NRY4	3.06003e-07	0.000112745	-0.856465
+	CSTF2T	Cleavage stimulation factor subunit 2 tau variant	Q9H0L4	6.35145e-05	0.000403482	-0.857381
+	DNAJC17	DnaJ homolog subfamily C member 17	Q9NVM6	0.0385418	0.0330278	-0.861229
+	SMAD5	Mothers against decapentaplegic homolog 5	Q99717	0.000865982	0.00222487	-0.862968
+	FUBP1	Far upstream element-binding protein 1	Q96AE4	3.09445e-07	0.000111922	-0.863693
+	AJUBA	LIM domain-containing protein ajuba	Q96IF1	1.62507e-05	0.000243781	-0.864097
+	GARRE1	Granule associated Rac and RHOG effector protein 1	O15063	0.00679366	0.00896503	-0.864695
+	ATM	Serine-protein kinase ATM	Q13315	1.3183e-07	0.000112835	-0.865106
+	RNGTT	mRNA-capping enzyme	O60942	0.00143272	0.00321265	-0.866897
+	TAF2	Transcription initiation factor TFIID subunit 2	Q6P1X5	0.0215832	0.0205829	-0.867106
+	DCUN1D5	DCN1-like protein 5	Q9BTE7	0.000832092	0.00215925	-0.869289
+	RBBP4	Histone-binding protein RBBP4	Q09028	2.02823e-07	0.000104302	-0.869346
+	GTF3C4	General transcription factor 3C polypeptide 4	Q9UKN8	4.32099e-06	0.000181543	-0.872213
+	HUS1	Checkpoint protein HUS1	O60921	0.0470952	0.0395216	-0.872424
+	EGFR	Epidermal growth factor receptor	P00533	0.000949243	0.00238057	-0.875489
+	BTBD2	BTB/POZ domain-containing protein 2	Q9BX70	0.0405444	0.0344341	-0.875585
+	DCAF7	DDB1- and CUL4-associated factor 7	P61962	1.26695e-09	5.47945e-05	-0.87881
+	APOL3	Apolipoprotein L3	O95236	0.0247559	0.0228103	-0.881754
+	FTSJ1	Putative tRNA (cytidine(32)/guanosine(34)-2'-O)-methyltransferase	Q9UET6	2.27379e-07	0.000108108	-0.882424
+	NOC2L	Nucleolar complex protein 2 homolog	Q9Y3T9	9.14016e-08	0.000107784	-0.882765
+	CFI	Complement factor I	P05156	0.0140731	0.0149653	-0.88284
+	PMF1	Polyamine-modulated factor 1	Q6P1K2	0.000171804	0.000740472	-0.887253
+	NFYA	Nuclear transcription factor Y subunit alpha	P23511	0.000233757	0.000914485	-0.887902
+	ARPC1A	Actin-related protein 2/3 complex subunit 1A	Q92747	2.445e-09	7.27273e-05	-0.888973
+	CACTIN	Splicing factor Cactin	Q8WUQ7	0.0048707	0.00725709	-0.889616
+	NLRP2	NACHT, LRR and PYD domains-containing protein 2	Q9NX02	0.00066817	0.00183192	-0.890448
+	PTK7	Inactive tyrosine-protein kinase 7	Q13308	1.61809e-07	0.000108254	-0.893219
+	IGF2BP2	Insulin-like growth factor 2 mRNA-binding protein 2	Q9Y6M1	3.93669e-10	5.5814e-05	-0.893517
+	ENY2	Transcription and mRNA export factor ENY2	Q9NPA8	1.13225e-05	0.00024068	-0.894115
+	YY1	Transcriptional repressor protein YY1	P25490	2.60576e-05	0.000260519	-0.89505
+	NXN	Nucleoredoxin	Q6DKJ4	4.01648e-07	0.000114286	-0.896187
+	ITPR2	Inositol 1,4,5-trisphosphate receptor type 2	Q14571	4.28009e-05	0.00035313	-0.89837
+	ARRB1	Beta-arrestin-1	P49407	3.5359e-05	0.000327653	-0.898416
+	AKAP13	A-kinase anchor protein 13	Q12802	2.19253e-10	6.62983e-05	-0.898646
+	CDK17	Cyclin-dependent kinase 17	Q00537	0.0516732	0.0428789	-0.899616
+	MED9	Mediator of RNA polymerase II transcription subunit 9	Q9NWA0	0.0256755	0.0234382	-0.899663
+	MCM6	DNA replication licensing factor MCM6	Q14566	0.00871927	0.0106442	-0.901109
+	NOB1	RNA-binding protein NOB1	Q9ULX3	3.79441e-09	6.77966e-05	-0.901376
+	APBB1	Amyloid beta precursor protein binding family B member 1	O00213	0.00557541	0.00791937	-0.902534
+	MCM2	DNA replication licensing factor MCM2	P49736	0.0147937	0.0155143	-0.902534
+	SMARCA4	Transcription activator BRG1	P51532	0.000118541	0.000618303	-0.90445
+	SIN3A	Paired amphipathic helix protein Sin3a	Q96ST3	0.000823562	0.00212725	-0.904947
+	CTCF	Transcriptional repressor CTCF	P49711	0.000165076	0.000721969	-0.905064
+	L3MBTL2	Lethal(3)malignant brain tumor-like protein 2	Q969R5	0.00772554	0.00974371	-0.905371
+	TP53I11	Tumor protein p53-inducible protein 11	O14683	0.0216972	0.0206212	-0.905436
+	ARHGEF28	Rho guanine nucleotide exchange factor 28	Q8N1W1	6.14026e-07	0.000118896	-0.906308
+	LRRC41	Leucine-rich repeat-containing protein 41	Q15345	1.58873e-06	0.000156222	-0.90678
+	TAF9B	Transcription initiation factor TFIID subunit 9B	Q9HBM6	0.0211384	0.0202676	-0.908351
+	DDX5	Probable ATP-dependent RNA helicase DDX5	P17844	3.78703e-07	0.000115741	-0.908941
+	PKNOX1	Homeobox protein PKNOX1	P55347	0.0126737	0.0137738	-0.909119
+	MED20	Mediator of RNA polymerase II transcription subunit 20	Q9H944	1.45962e-07	0.000110345	-0.911666
+	PIK3R2	Phosphatidylinositol 3-kinase regulatory subunit beta	O00459	2.20764e-06	0.000173322	-0.911879
+	PHF6	PHD finger protein 6	Q8IWS0	1.68767e-10	6.89655e-05	-0.913044
+	PFKP	ATP-dependent 6-phosphofructokinase, platelet type	Q01813	0.000528959	0.00152811	-0.9133
+	CDKN2AIP	CDKN2A-interacting protein	Q9NXV6	2.11578e-08	7.93651e-05	-0.913727
+	CWF19L1	CWF19-like protein 1	Q69YN2	0.00190004	0.00387763	-0.916568
+	PSIP1	PC4 and SFRS1-interacting protein	O75475	2.13314e-05	0.000258373	-0.916839
+	CASP4	Caspase-4	P49662	8.8136e-11	0	-0.91738
+	ROR1	Inactive tyrosine-protein kinase transmembrane receptor ROR1	Q01973	0.00373412	0.00603015	-0.917476
+	CARD10	Caspase recruitment domain-containing protein 10	Q9BWT7	0.0177488	0.0177718	-0.918869
+	C11orf68	UPF0696 protein C11orf68	Q9H3H3	2.2912e-05	0.000260047	-0.919075
+	RBM19	Probable RNA-binding protein 19	Q9Y4C8	9.38643e-06	0.000222222	-0.9209
+	GATAD2A	Transcriptional repressor p66-alpha	Q86YP4	4.37027e-05	0.000352564	-0.921881
+	AAMP	Angio-associated migratory cell protein	Q13685	6.67462e-10	4.6875e-05	-0.922899
+	EMSY	BRCA2-interacting transcriptional repressor EMSY	Q7Z589	0.0501349	0.0417434	-0.924469
+	ZBTB21	Zinc finger and BTB domain-containing protein 21	Q9ULJ3	4.59866e-06	0.00017991	-0.925224
+	RMND5A	E3 ubiquitin-protein transferase RMND5A	Q9H871	0.0397366	0.033914	-0.931293
+	HLTF	Helicase-like transcription factor	Q14527	0.0179939	0.0179153	-0.931303
+	RBBP7	Histone-binding protein RBBP7	Q16576	1.03113e-06	0.000132683	-0.931857
+	NID1	Nidogen-1	P14543	0.0604199	0.0494959	-0.932013
+	RSRC1	Serine/Arginine-related protein 53	Q96IZ7	0.00141473	0.00317159	-0.935594
+	BRD8	Bromodomain-containing protein 8	Q9H0E9	0.0152544	0.0158774	-0.937169
+	MRGBP	MRG/MORF4L-binding protein	Q9NV56	1.10942e-05	0.000241311	-0.938156
+	NMD3	60S ribosomal export protein NMD3	Q96D46	0.00325803	0.00553542	-0.938295
+	ZNF593	Zinc finger protein 593	O00488	0.0594206	0.0487554	-0.940078
+	NHS	Actin remodeling regulator NHS	Q6T4R5	0.0507496	0.0421781	-0.940351
+	NHEJ1	Non-homologous end-joining factor 1	Q9H9Q4	9.60871e-05	0.000547225	-0.942416
+	POLR2D	DNA-directed RNA polymerase II subunit RPB4	O15514	0.0604474	0.0495056	-0.943942
+	CLU	Clusterin	P10909	0.00576814	0.00811994	-0.94458
+	MCM4	DNA replication licensing factor MCM4	P33991	0.00280209	0.0050162	-0.948872
+	RAVER1	Ribonucleoprotein PTB-binding 1	Q8IY67	3.7423e-08	0.000113475	-0.950914
+	RBM15	RNA-binding protein 15	Q96T37	3.4906e-08	0.000115108	-0.952035
+	EYA3	Eyes absent homolog 3	Q99504	7.24174e-08	0.000100313	-0.953844
+	DDX47	Probable ATP-dependent RNA helicase DDX47	Q9H0S4	5.71208e-05	0.000384416	-0.954313
+	TSC22D2	TSC22 domain family protein 2	O75157	2.72284e-07	0.00011457	-0.955374
+	MBNL2	Muscleblind-like protein 2	Q5VZF2	0.0319031	0.0280589	-0.955549
+	ERCC2	General transcription and DNA repair factor IIH helicase subunit XPD	P18074	3.61892e-08	0.000114082	-0.958396
+	UBASH3B	Ubiquitin-associated and SH3 domain-containing protein B	Q8TF42	0.000202688	0.000818786	-0.959613
+	BUB1B	Mitotic checkpoint serine/threonine-protein kinase BUB1 beta	O60566	0.0110008	0.0124085	-0.9623
+	VAV2	Guanine nucleotide exchange factor VAV2	P52735	1.2918e-05	0.000246945	-0.962336
+	OAS3	2'-5'-oligoadenylate synthase 3	Q9Y6K5	0.00108887	0.00258279	-0.965068
+	YJU2	Splicing factor YJU2	Q9BW85	0.0594197	0.0487656	-0.966104
+	ERICH5	Glutamate-rich protein 5	Q6P6B1	0.0200644	0.0194617	-0.966692
+	ACBD6	Acyl-CoA-binding domain-containing protein 6	Q9BR61	0.000171958	0.000740136	-0.96918
+	CRYBG1	Beta/gamma crystallin domain-containing protein 1	Q9Y4K1	7.23815e-05	0.00046371	-0.969713
+	BUD13	BUD13 homolog	Q9BRD0	0.0328333	0.0286579	-0.970519
+	SUPT6H	Transcription elongation factor SPT6	Q7KZ85	2.09267e-07	0.000103896	-0.97056
+	CELF1	CUGBP Elav-like family member 1	Q92879	3.33813e-07	0.000109264	-0.971374
+	MED1	Mediator of RNA polymerase II transcription subunit 1	Q15648	0.00353417	0.00581795	-0.972862
+	POGZ	Pogo transposable element with ZNF domain	Q7Z3K3	9.02883e-08	0.000108271	-0.973876
+	CHMP2B	Charged multivesicular body protein 2b	Q9UQN3	1.81617e-11	0	-0.974393
+	DNAJC9	DnaJ homolog subfamily C member 9	Q8WXX5	2.19329e-05	0.000259524	-0.975224
+	CPE	Carboxypeptidase E	P16870	0.00029572	0.00103697	-0.976867
+	HMGCS1	Hydroxymethylglutaryl-CoA synthase, cytoplasmic	Q01581	0.0274567	0.0246909	-0.977007
+	SSRP1	FACT complex subunit SSRP1	Q08945	6.70759e-07	0.000117771	-0.978089
+	CCNT1	Cyclin-T1	O60563	1.33768e-08	7.03297e-05	-0.981279
+	ARL14EP	ARL14 effector protein	Q8N8R7	0.0130973	0.0141605	-0.981627
+	RPA1	Replication protein A 70 kDa DNA-binding subunit	P27694	3.11058e-05	0.00030579	-0.983741
+	LPCAT1	Lysophosphatidylcholine acyltransferase 1	Q8NF37	0.000187508	0.000778126	-0.983866
+	SETD1A	Histone-lysine N-methyltransferase SETD1A	O15047	0.0334092	0.0290765	-0.984441
+	POLR3B	DNA-directed RNA polymerase III subunit RPC2	Q9NW08	0.0200898	0.0194931	-0.986585
+	TRAF2	TNF receptor-associated factor 2	Q12933	0.000434661	0.00136574	-0.990186
+	SUPT16H	FACT complex subunit SPT16	Q9Y5B9	2.05797e-06	0.000165517	-0.998632
+	ANKRD52	Serine/threonine-protein phosphatase 6 regulatory ankyrin repeat subunit C	Q8NB46	0.00103153	0.00250292	-1.00022
+	ZFP91	E3 ubiquitin-protein ligase ZFP91	Q96JP5	1.23799e-07	0.000113636	-1.00055
+	TBP	TATA-box-binding protein	P20226	0.000561086	0.00160472	-1.001
+	SP1	Transcription factor Sp1	P08047	0.000157936	0.000706746	-1.00338
+	UNC13B	Protein unc-13 homolog B	O14795	0.00743457	0.00951656	-1.00365
+	IFI30	Gamma-interferon-inducible lysosomal thiol reductase	P13284	7.10809e-05	0.00046286	-1.00418
+	BST1	ADP-ribosyl cyclase/cyclic ADP-ribose hydrolase 2	Q10588	1.14245e-07	0.000109195	-1.00437
+	STARD13	StAR-related lipid transfer protein 13	Q9Y3M8	4.17276e-05	0.0003482	-1.0046
+	VRK1	Serine/threonine-protein kinase VRK1	Q99986	0.0118918	0.0131139	-1.00502
+	SMCHD1	Structural maintenance of chromosomes flexible hinge domain-containing protein 1	A6NHR9	1.28123e-06	0.000135211	-1.00546
+	MAGED4	Melanoma-associated antigen D4	Q96JG8	0.0533078	0.0440888	-1.00673
+	INTS8	Integrator complex subunit 8	Q75QN2	0.0419709	0.0355026	-1.00824
+	RCC2	Protein RCC2	Q9P258	8.38368e-08	0.000109924	-1.00935
+	ZMYM3	Zinc finger MYM-type protein 3	Q14202	1.40797e-06	0.000144847	-1.00939
+	KIF21A	Kinesin-like protein KIF21A	Q7Z4S6	0.000367699	0.00120166	-1.01205
+	RBMX2	RNA-binding motif protein, X-linked 2	Q9Y388	0.00265628	0.00484183	-1.01237
+	SH3BP2	SH3 domain-binding protein 2	P78314	0.0498669	0.0415484	-1.01373
+	LXN	Latexin	Q9BS40	4.79139e-09	6.52174e-05	-1.01601
+	ZNF280C	Zinc finger protein 280C	Q8ND82	0.0322373	0.0282419	-1.01606
+	SDE2	Splicing regulator SDE2	Q6IQ49	4.61123e-05	0.000363057	-1.01667
+	RAB9A	Ras-related protein Rab-9A	P51151	0.000836216	0.00217788	-1.01701
+	PLS3	Plastin-3	P13797	2.66575e-09	7.12166e-05	-1.01873
+	PHF3	PHD finger protein 3	Q92576	1.21696e-05	0.000244314	-1.01921
+	WDR73	WD repeat-containing protein 73	Q6P4I2	0.0285765	0.0255482	-1.02
+	CDK2	Cyclin-dependent kinase 2	P24941	0.00129251	0.00292575	-1.02058
+	FEN1	Flap endonuclease 1	P39748	6.07441e-05	0.000399794	-1.02168
+	PIP5K1A	Phosphatidylinositol 4-phosphate 5-kinase type-1 alpha	Q99755	1.40618e-05	0.000248889	-1.02226
+	RHBDF2	Inactive rhomboid protein 2	Q6PJF5	4.54962e-05	0.000361702	-1.02454
+	UST	Uronyl 2-sulfotransferase	Q9Y2C2	0.0283901	0.0254138	-1.02514
+	TENT2	Poly(A) RNA polymerase GLD2	Q6PIY7	0.00811562	0.0100495	-1.0265
+	LDLR	Low-density lipoprotein receptor	P01130	0.00145261	0.00324324	-1.02721
+	CREBBP	CREB-binding protein	Q92793	0.00377645	0.00611551	-1.02786
+	PRR11	Proline-rich protein 11	Q96HE9	0.0147246	0.0154633	-1.02818
+	BCCIP	BRCA2 and CDKN1A-interacting protein	Q9P287	5.20764e-06	0.000181818	-1.0301
+	PTPN14	Tyrosine-protein phosphatase non-receptor type 14	Q15678	3.78418e-10	5.6872e-05	-1.03016
+	SPAG7	Sperm-associated antigen 7	O75391	2.53895e-10	6.31579e-05	-1.03085
+	PCF11	Pre-mRNA cleavage complex 2 protein Pcf11	O94913	0.0115189	0.0128394	-1.03559
+	CHD8	Chromodomain-helicase-DNA-binding protein 8	Q9HCK8	0.0384126	0.0329469	-1.03876
+	TTI1	TELO2-interacting protein 1 homolog	O43156	0.0404562	0.0344021	-1.03917
+	LAMC1	Laminin subunit gamma-1	P11047	5.58839e-11	0	-1.03926
+	ERI1	3'-5' exoribonuclease 1	Q8IV48	2.75196e-05	0.000258433	-1.04247
+	MED29	Mediator of RNA polymerase II transcription subunit 29	Q9NX70	4.87646e-06	0.000181143	-1.04295
+	LLGL1	Lethal(2) giant larvae protein homolog 1	Q15334	7.41921e-10	4.65116e-05	-1.04642
+	KDM5C	Lysine-specific demethylase 5C	P41229	6.59065e-05	0.000408163	-1.04819
+	KDM4A	Lysine-specific demethylase 4A	O75164	0.0568067	0.0468722	-1.04859
+	KIF15	Kinesin-like protein KIF15	Q9NS87	0.054492	0.0450108	-1.05179
+	OSBPL5	Oxysterol-binding protein-related protein 5	Q9H0X9	0.00149525	0.00327552	-1.05184
+	RSBN1	Lysine-specific demethylase 9	Q5VWQ0	0.0475329	0.0397977	-1.05332
+	AXL	Tyrosine-protein kinase receptor UFO	P30530	0.0144224	0.0152152	-1.05426
+	POLD3	DNA polymerase delta subunit 3	Q15054	2.11289e-05	0.000256441	-1.0548
+	MAPK8	Mitogen-activated protein kinase 8	P45983	3.05496e-10	5.97015e-05	-1.05574
+	COL12A1	Collagen alpha-1(XII) chain	Q99715	2.69294e-07	0.000114856	-1.05578
+	SORD	Sorbitol dehydrogenase	Q00796	1.85566e-07	0.00010582	-1.05586
+	PTAR1	Protein prenyltransferase alpha subunit repeat-containing protein 1	Q7Z6K3	3.23352e-06	0.00018369	-1.05964
+	GTPBP8	GTP-binding protein 8	Q8N3Z3	0.0231947	0.021678	-1.06309
+	OGFOD1	Prolyl 3-hydroxylase OGFOD1	Q8N543	6.95062e-07	0.000125	-1.06315
+	KPNA2	Importin subunit alpha-1	P52292	2.04029e-06	0.00016566	-1.06569
+	GRWD1	Glutamate-rich WD repeat-containing protein 1	Q9BQ67	2.35309e-08	7.7821e-05	-1.06637
+	PSTPIP2	Proline-serine-threonine phosphatase-interacting protein 2	Q9H939	0.000805041	0.0020961	-1.06642
+	PHETA1	Sesquipedalian-1	Q8N4B1	0.024921	0.022929	-1.06759
+	MAPRE2	Microtubule-associated protein RP/EB family member 2	Q15555	1.81074e-06	0.000170213	-1.07173
+	MTA3	Metastasis-associated protein MTA3	Q9BTC8	0.0187251	0.018461	-1.0736
+	MAD2L1	Mitotic spindle assembly checkpoint protein MAD2A	Q13257	0.00170019	0.00359091	-1.07641
+	MMADHC	Cobalamin trafficking protein CblD	Q9H3L0	0.0472844	0.0396364	-1.07675
+	INO80C	INO80 complex subunit C	Q6PI98	0.0512333	0.0425307	-1.07685
+	C12orf57	Protein C10	Q99622	3.93653e-09	6.74157e-05	-1.078
+	MED21	Mediator of RNA polymerase II transcription subunit 21	Q13503	2.52726e-05	0.000260163	-1.07938
+	ERCC6L	DNA excision repair protein ERCC-6-like	Q2NKX8	0.0195608	0.0191061	-1.08023
+	SMAD3	Mothers against decapentaplegic homolog 3	P84022	5.41012e-12	0	-1.0815
+	GTF3C6	General transcription factor 3C polypeptide 6	Q969F1	0.0322068	0.0282204	-1.0818
+	RAVER2	Ribonucleoprotein PTB-binding 2	Q9HCJ3	0.00389467	0.00628232	-1.08312
+	ELL	RNA polymerase II elongation factor ELL	P55199	0.00233013	0.00446521	-1.08857
+	NCAPD2	Condensin complex subunit 1	Q15021	4.19283e-05	0.000349598	-1.08966
+	NOC4L	Nucleolar complex protein 4 homolog	Q9BVI4	1.72109e-08	7.59494e-05	-1.09368
+	NKIRAS2	NF-kappa-B inhibitor-interacting Ras-like protein 2	Q9NYR9	0.0167665	0.0170988	-1.09453
+	NDFIP2	NEDD4 family-interacting protein 2	Q9NV92	0.00101783	0.00247682	-1.09489
+	STAMBPL1	AMSH-like protease	Q96FJ0	0.0327809	0.0286357	-1.09925
+	SH3GL3	Endophilin-A3	Q99963	0.015653	0.0162244	-1.09985
+	ABT1	Activator of basal transcription 1	Q9ULW3	0.00075151	0.00199319	-1.10367
+	MKI67	Proliferation marker protein Ki-67	P46013	0.0319067	0.0280461	-1.10369
+	APAF1	Apoptotic protease-activating factor 1	O14727	0.0425624	0.0359488	-1.10522
+	DUT	Deoxyuridine 5'-triphosphate nucleotidohydrolase, mitochondrial	P33316	0.000294319	0.00103401	-1.10911
+	RBMXL1	RNA binding motif protein, X-linked-like-1	Q96E39	0.00236669	0.0045172	-1.11037
+	PNISR	Arginine/serine-rich protein PNISR	Q8TF01	0.000710175	0.00191609	-1.1118
+	ARID1A	AT-rich interactive domain-containing protein 1A	O14497	3.26647e-05	0.000313508	-1.11383
+	BANP	Protein BANP	Q8N9N5	0.0501571	0.0417514	-1.11409
+	CYB5A	Cytochrome b5	P00167	5.91405e-05	0.000391102	-1.11666
+	FHOD1	FH1/FH2 domain-containing protein 1	Q9Y613	1.00812e-09	5.71429e-05	-1.12088
+	MED14	Mediator of RNA polymerase II transcription subunit 14	O60244	1.43394e-05	0.000248573	-1.12159
+	TSPAN14	Tetraspanin-14	Q8NG11	4.86346e-05	0.000363061	-1.1237
+	MORC3	MORC family CW-type zinc finger protein 3	Q14149	2.82522e-06	0.000177706	-1.12395
+	PITX1	Pituitary homeobox 1	P78337	8.33907e-05	0.000518812	-1.12397
+	RRAD	GTP-binding protein RAD	P55042	8.26535e-08	0.00011026	-1.1247
+	JMJD6	Bifunctional arginine demethylase and lysyl-hydroxylase JMJD6	Q6NYC1	0.00271452	0.00492087	-1.12847
+	PRPS1	Ribose-phosphate pyrophosphokinase 1	P60891	2.06705e-08	7.98403e-05	-1.13029
+	SDCBP2	Syntenin-2	Q9H190	0.0447653	0.0375885	-1.13033
+	DDA1	DET1- and DDB1-associated protein 1	Q9BW61	0.0105809	0.0121163	-1.13051
+	PRPS2	Ribose-phosphate pyrophosphokinase 2	P11908	1.83088e-08	7.48441e-05	-1.13138
+	TOE1	Target of EGR1 protein 1	Q96GM8	0.000505045	0.00147226	-1.1331
+	WWC2	Protein WWC2	Q6AWC2	5.71028e-06	0.000190202	-1.13638
+	TUBB2B	Tubulin beta-2B chain	Q9BVA1	0.026892	0.0242566	-1.13745
+	SMARCC1	SWI/SNF complex subunit SMARCC1	Q92922	1.05003e-06	0.000131783	-1.13841
+	CDK4	Cyclin-dependent kinase 4	P11802	3.07506e-07	0.000112469	-1.13874
+	ECI2	Enoyl-CoA delta isomerase 2	O75521	1.46618e-09	7.86885e-05	-1.14218
+	CDC42EP3	Cdc42 effector protein 3	Q9UKI2	5.17164e-08	0.000107203	-1.144
+	ESF1	ESF1 homolog	Q9H501	2.04478e-08	8.03213e-05	-1.14681
+	SYNJ2	Synaptojanin-2	O15056	3.91025e-06	0.000182239	-1.14726
+	SUDS3	Sin3 histone deacetylase corepressor complex component SDS3	Q9H7L9	0.0138216	0.014782	-1.14856
+	GPRC5B	G-protein coupled receptor family C group 5 member B	Q9NZH0	0.0253407	0.0231869	-1.14919
+	STEAP3	Metalloreductase STEAP3	Q658P3	1.29314e-06	0.000134831	-1.15225
+	ITGBL1	Integrin beta-like protein 1	O95965	0.0278427	0.0250152	-1.15272
+	USP36	Ubiquitin carboxyl-terminal hydrolase 36	Q9P275	0.0119798	0.0131858	-1.15312
+	TDP2	Tyrosyl-DNA phosphodiesterase 2	O95551	0.0359333	0.0309503	-1.15534
+	DHFR	Dihydrofolate reductase	P00374	0.0135861	0.0145799	-1.15784
+	RNF34	E3 ubiquitin-protein ligase RNF34	Q969K3	0.0286677	0.025596	-1.15803
+	GGA2	ADP-ribosylation factor-binding protein GGA2	Q9UJY4	0.029963	0.0266166	-1.15841
+	BCL9L	B-cell CLL/lymphoma 9-like protein	Q86UU0	0.0573527	0.0472538	-1.15977
+	RIN2	Ras and Rab interactor 2	Q8WYP3	0.000185988	0.000773441	-1.16171
+	SUPT7L	STAGA complex 65 subunit gamma	O94864	0.0608987	0.0498297	-1.16215
+	MME	Neprilysin	P08473	0.0111371	0.0125506	-1.16256
+	ZNF703	Zinc finger protein 703	Q9H7S9	0.00395022	0.00635235	-1.16504
+	PTTG1	Securin	O95997;Q9NZH5	0.0324387	0.0283874	-1.16597
+	COTL1	Coactosin-like protein	Q14019	5.05395e-06	0.000182622	-1.16631
+	CCDC97	Coiled-coil domain-containing protein 97	Q96F63	0.00118189	0.00276549	-1.16687
+	MED27	Mediator of RNA polymerase II transcription subunit 27	Q6P2C8	0.0276603	0.0248801	-1.16706
+	KIAA0513	Uncharacterized protein KIAA0513	O60268	0.00856201	0.0104956	-1.16748
+	POLD1	DNA polymerase delta catalytic subunit	P28340	2.94465e-05	0.000297052	-1.16785
+	CANT1	Soluble calcium-activated nucleotidase 1	Q8WVQ1	0.0596427	0.048898	-1.17227
+	CASP1	Caspase-1	P29466	8.19831e-13	0	-1.17233
+	UBE2W	Ubiquitin-conjugating enzyme E2 W	Q96B02	0.00105416	0.00254109	-1.17357
+	TGS1	Trimethylguanosine synthase	Q96RS0	0.0150225	0.0156802	-1.17535
+	FAM76B	Protein FAM76B	Q5HYJ3	0.00937692	0.0111664	-1.1759
+	SRBD1	S1 RNA-binding domain-containing protein 1	Q8N5C6	0.01251	0.0136222	-1.17591
+	POLD2	DNA polymerase delta subunit 2	P49005	8.86022e-05	0.000529267	-1.17846
+	CGGBP1	CGG triplet repeat-binding protein 1	Q9UFW8	9.33505e-07	0.000126984	-1.17905
+	TRIM14	Tripartite motif-containing protein 14	Q14142	0.0175546	0.0176321	-1.17964
+	POGLUT2	Protein O-glucosyltransferase 2	Q6UW63	1.5539e-08	7.67591e-05	-1.18242
+	AK4	Adenylate kinase 4, mitochondrial	P27144	2.01178e-07	0.000104712	-1.18598
+	ISOC1	Isochorismatase domain-containing protein 1	Q96CN7	2.14008e-08	7.88955e-05	-1.18822
+	POLR2L	DNA-directed RNA polymerases I, II, and III subunit RPABC5	P62875	6.07393e-08	0.000103896	-1.18881
+	TDP1	Tyrosyl-DNA phosphodiesterase 1	Q9NUW8	0.0516907	0.0428773	-1.18898
+	CUEDC2	CUE domain-containing protein 2	Q9H467	1.9829e-05	0.000256503	-1.19061
+	CNOT6	CCR4-NOT transcription complex subunit 6-like	Q96LI5;Q9ULM6	0.00696046	0.0090858	-1.19208
+	TOP3A	DNA topoisomerase 3-alpha	Q13472	0.00399482	0.00639053	-1.1928
+	AURKA	Aurora kinase A	O14965	0.0014643	0.00325412	-1.19513
+	STAG2	Cohesin subunit SA-2	Q8N3U4	0.000627133	0.00173602	-1.19843
+	POLE3	DNA polymerase epsilon subunit 3	Q9NRF9	1.01515e-06	0.000133072	-1.20547
+	EPHA2	Ephrin type-A receptor 2	P29317	1.4454e-12	0	-1.20603
+	FZD2	Frizzled-2	Q14332	0.0320416	0.0281334	-1.20699
+	HEXIM1	Protein HEXIM1	O94992	2.61514e-07	0.000115288	-1.20754
+	CKAP2	Cytoskeleton-associated protein 2	Q8WWK9	0.000343577	0.00113258	-1.20907
+	MSH2	DNA mismatch repair protein Msh2	P43246	1.63804e-06	0.000158988	-1.21697
+	PPT1	Palmitoyl-protein thioesterase 1	P50897	4.74006e-11	0	-1.22115
+	ANXA11	Annexin A11	P50995	1.16538e-06	0.000129895	-1.2222
+	CTDSPL2	CTD small phosphatase-like protein 2	Q05D32	0.00114098	0.00268921	-1.22233
+	PARG	Poly(ADP-ribose) glycohydrolase	Q86W56	0.0351899	0.0304465	-1.22233
+	ATF6	Cyclic AMP-dependent transcription factor ATF-6 alpha	P18850	0.00946634	0.0112489	-1.22314
+	RFTN1	Raftlin	Q14699	4.88587e-08	0.000109215	-1.22432
+	SLX9	Ribosome biogenesis protein SLX9 homolog	Q9NSI2	0.000324792	0.00109428	-1.22749
+	CARD16	Caspase recruitment domain-containing protein 16	Q5EG05	6.66563e-07	0.000117895	-1.23575
+	NUDC	Nuclear migration protein nudC	Q9Y266	2.23109e-10	6.59341e-05	-1.23818
+	NCK2	Cytoplasmic protein NCK2	O43639	4.15228e-05	0.000348387	-1.23905
+	ARID2	AT-rich interactive domain-containing protein 2	Q68CP9	0.000682052	0.00186072	-1.24121
+	PIAS2	E3 SUMO-protein ligase PIAS2	O75928	0.0111999	0.0125752	-1.24596
+	RANGRF	Ran guanine nucleotide release factor	Q9HD47	0.00555617	0.00790244	-1.24699
+	FBXL6	F-box/LRR-repeat protein 6	Q8N531	0.000218849	0.00087423	-1.25069
+	ZHX3	Zinc fingers and homeoboxes protein 3	Q9H4I2	0.0196764	0.0191944	-1.25098
+	PHF19	PHD finger protein 19	Q5T6S3	0.0103564	0.0119608	-1.25136
+	SSNA1	Microtubule nucleation factor SSNA1	O43805	0.00570956	0.00806727	-1.25425
+	NOL10	Nucleolar protein 10	Q9BSC4	0.048128	0.0402253	-1.25564
+	PPT2	Lysosomal thioesterase PPT2	Q9UMR5	0.00167082	0.00355509	-1.25659
+	ANKRD50	Ankyrin repeat domain-containing protein 50	Q9ULJ7	0.0145751	0.015353	-1.26492
+	WDR6	WD repeat-containing protein 6	Q9NNW5	3.1739e-08	0.000116788	-1.26871
+	LDHB	L-lactate dehydrogenase B chain	P07195	4.18875e-10	5.47945e-05	-1.273
+	MT2A	Metallothionein-2	P02795	0.0609532	0.0498471	-1.27629
+	RB1	Retinoblastoma-associated protein	P06400	9.37456e-07	0.000126733	-1.27636
+	DSN1	Kinetochore-associated protein DSN1 homolog	Q9H410	0.000870875	0.00222239	-1.27727
+	SHROOM2	Protein Shroom2	Q13796	0.00100865	0.00245614	-1.28094
+	CBX5	Chromobox protein homolog 5	P45973	5.93654e-10	4.74308e-05	-1.28135
+	SYTL4	Synaptotagmin-like protein 4	Q96C24	0.000939982	0.00235928	-1.29112
+	CDCA8	Borealin	Q53HL2	0.00751454	0.00958096	-1.29486
+	ZBTB20	Zinc finger and BTB domain-containing protein 20	Q9HC78	0.0184888	0.0182962	-1.29728
+	MPLKIP	M-phase-specific PLK1-interacting protein	Q8TAP9	0.00890499	0.0107697	-1.29872
+	RIF1	Telomere-associated protein RIF1	Q5UIP0	0.00206627	0.0041481	-1.30797
+	SAP30	Histone deacetylase complex subunit SAP30	O75446	0.00202898	0.00407283	-1.31153
+	OCC1	Overexpressed in colon carcinoma 1 protein	Q8TAD7	1.71228e-05	0.000242574	-1.31883
+	SEC14L1	SEC14-like protein 1	Q92503	0.0066705	0.00884781	-1.32008
+	PBX1	Pre-B-cell leukemia transcription factor 1	P40424	8.40056e-08	0.000109756	-1.32197
+	STRBP	Spermatid perinuclear RNA-binding protein	Q96SI9	0.00155144	0.00336835	-1.3233
+	RRP7A	Ribosomal RNA-processing protein 7 homolog A	Q9Y3A4	0.032647	0.0285552	-1.32798
+	ANPEP	Aminopeptidase N	P15144	0.00081229	0.00211174	-1.32879
+	GALNT1	Polypeptide N-acetylgalactosaminyltransferase 1	Q10472	1.34093e-06	0.000145658	-1.32992
+	RRM1	Ribonucleoside-diphosphate reductase large subunit	P23921	2.23002e-07	0.000103493	-1.33336
+	RIN3	Ras and Rab interactor 3	Q8TB24	0.0106643	0.0121811	-1.33847
+	RALGPS2	Ras-specific guanine nucleotide-releasing factor RalGPS2	Q86X27	2.32406e-07	0.000107692	-1.34139
+	NAPRT	Nicotinate phosphoribosyltransferase	Q6XQN6	0.0251023	0.0230567	-1.34194
+	RPRD1A	Regulation of nuclear pre-mRNA domain-containing protein 1A	Q96P16	1.10264e-05	0.00024147	-1.34276
+	USP13	Ubiquitin carboxyl-terminal hydrolase 13	Q92995	0.00685912	0.00901761	-1.34884
+	SPART	Spartin	Q8N0X7	3.21836e-10	5.88235e-05	-1.34919
+	WDR76	WD repeat-containing protein 76	Q9H967	0.00449871	0.00687224	-1.35162
+	PARD3B	Partitioning defective 3 homolog B	Q8TEW8	0.0400094	0.0340998	-1.35261
+	LRIG1	Leucine-rich repeats and immunoglobulin-like domains protein 1	Q96JA1	0.00238912	0.00455218	-1.35604
+	RBPJ	Recombining binding protein suppressor of hairless	Q06330	0.00668379	0.00885765	-1.35803
+	TANC1	Protein TANC1	Q9C0D5	5.72405e-12	0	-1.3593
+	TRIM28	Transcription intermediary factor 1-beta	Q13263	6.15193e-10	4.72441e-05	-1.35933
+	MRS2	Magnesium transporter MRS2 homolog, mitochondrial	Q9HD23	0.00269404	0.00489237	-1.36159
+	NCAPH2	Condensin-2 complex subunit H2	Q6IBW4	0.00725699	0.009331	-1.36618
+	EPM2AIP1	EPM2A-interacting protein 1	Q7L775	0.0052155	0.00758156	-1.36697
+	RNF149	E3 ubiquitin-protein ligase RNF149	Q8NC42	0.00236733	0.00451835	-1.37167
+	CASP2	Caspase-2	P42575	0.00266449	0.00484912	-1.37521
+	MED17	Mediator of RNA polymerase II transcription subunit 17	Q9NVC6	0.00700053	0.00912229	-1.37686
+	COL18A1	Collagen alpha-1(XVIII) chain	P39060	0.00960702	0.0113924	-1.37717
+	GRK6	G protein-coupled receptor kinase 6	P43250	0.0138295	0.0147867	-1.37767
+	MRFAP1	MORF4 family-associated protein 1	Q9Y605	6.93912e-06	0.000201117	-1.37896
+	PUS7L	Pseudouridylate synthase PUS7L	Q9H0K6	4.8706e-05	0.000362869	-1.38188
+	UPP1	Uridine phosphorylase 1	Q16831	0.000677049	0.00185445	-1.38297
+	PSMB10	Proteasome subunit beta type-10	P40306	3.56852e-07	0.000116959	-1.38302
+	MGA	MAX gene-associated protein	Q8IWI9	0.00658423	0.00879929	-1.38943
+	DTWD1	tRNA-uridine aminocarboxypropyltransferase 1	Q8N5C7	0.00391808	0.00631586	-1.39029
+	DTL	Denticleless protein homolog	Q9NZJ0	0.000272058	0.000989284	-1.39495
+	SKA1	Spindle and kinetochore-associated protein 1	Q96BD8	0.0103907	0.0119731	-1.39792
+	FZD6	Frizzled-6	O60353	0.0110055	0.0124117	-1.39963
+	TOX2	TOX high mobility group box family member 2	Q96NM4	0.00432898	0.0066679	-1.40316
+	FAM111A	Serine protease FAM111A	Q96PZ2	0.000267556	0.000971625	-1.40709
+	CHTF18	Chromosome transmission fidelity protein 18 homolog	Q8WVB6	0.00856335	0.0104926	-1.42008
+	SCD	Stearoyl-CoA desaturase	O00767	0.0060628	0.0083658	-1.42103
+	EED	Polycomb protein EED	O75530	0.0349036	0.030239	-1.42336
+	IL6ST	Interleukin-6 receptor subunit beta	P40189	0.00353423	0.00581611	-1.42431
+	CNNM3	Metal transporter CNNM3	Q8NE01	0.0185079	0.0183071	-1.42806
+	PCNA	Proliferating cell nuclear antigen	P12004	2.66781e-05	0.00025977	-1.4287
+	CCN1	CCN family member 1	O00622	0.00108311	0.00257164	-1.42942
+	NUF2	Kinetochore protein Nuf2	Q9BZD4	0.0252012	0.0230967	-1.43511
+	CDCA3	Cell division cycle-associated protein 3	Q99618	0.0334326	0.0290869	-1.44183
+	PRKAR2B	cAMP-dependent protein kinase type II-beta regulatory subunit	P31323	0.025416	0.0232366	-1.44274
+	GGH	Gamma-glutamyl hydrolase	Q92820	3.07587e-05	0.000306652	-1.44965
+	PLA2G4A	Cytosolic phospholipase A2	P47712	0.000951317	0.00238029	-1.44967
+	TXLNG	Gamma-taxilin	Q9NUQ3	1.649e-06	0.000165617	-1.45391
+	PID1	PTB-containing, cubilin and LRP1-interacting protein	Q7Z2X4	0.00096941	0.00240088	-1.45393
+	CDC20	Cell division cycle protein 20 homolog	Q12834	0.0024079	0.00456766	-1.45753
+	NCAPG2	Condensin-2 complex subunit G2	Q86XI2	0.00186386	0.00381348	-1.4591
+	CHURC1	Protein Churchill	Q8WUH1	0.0278919	0.0250251	-1.46198
+	FAM169A	Soluble lamin-associated protein of 75 kDa	Q9Y6X4	0.000226948	0.000891228	-1.46303
+	SH2D4A	SH2 domain-containing protein 4A	Q9H788	4.77434e-10	5.08475e-05	-1.46896
+	FANCI	Fanconi anemia group I protein	Q9NVI1	0.00172156	0.00360811	-1.46937
+	CTSZ	Cathepsin Z	Q9UBR2	5.29294e-05	0.000376963	-1.47546
+	LRRC8C	Volume-regulated anion channel subunit LRRC8C	Q8TDW0	3.31919e-05	0.000312812	-1.48089
+	MSH6	DNA mismatch repair protein Msh6	P52701	2.58007e-06	0.000177049	-1.48213
+	HMMR	Hyaluronan mediated motility receptor	O75330	0.00335628	0.00565829	-1.4826
+	LIN54	Protein lin-54 homolog	Q6MZP7	0.00747395	0.00955239	-1.48412
+	PRCC	Proline-rich protein PRCC	Q92733	0.0157681	0.0163066	-1.48648
+	POLR3A	DNA-directed RNA polymerase III subunit RPC1	O14802	0.00205328	0.00410913	-1.48752
+	RPS6KA1	Ribosomal protein S6 kinase alpha-1	Q15418	0.000426371	0.00132846	-1.48837
+	NASP	Nuclear autoantigenic sperm protein	P49321	4.07562e-06	0.000184049	-1.48861
+	SERPINB8	Serpin B8	P50452	0.00134507	0.00302477	-1.49195
+	GALNT5	Polypeptide N-acetylgalactosaminyltransferase 5	Q7Z7M9	0.00483452	0.00721538	-1.49909
+	YEATS2	YEATS domain-containing protein 2	Q9ULM3	0.000484463	0.0014368	-1.50276
+	DNMBP	Dynamin-binding protein	Q6XZF7	1.86937e-08	8.26446e-05	-1.50334
+	CNST	Consortin	Q6PJW8	0.00588205	0.00821897	-1.5036
+	BRMS1L	Breast cancer metastasis-suppressor 1-like protein	Q5PSV4	0.00138328	0.00311174	-1.51112
+	PRIM2	DNA primase large subunit	P49643	0.000709272	0.00191756	-1.51168
+	RBM38	RNA-binding protein 38	Q9H0Z9	1.11201e-08	7.30594e-05	-1.51504
+	GINS3	DNA replication complex GINS protein PSF3	Q9BRX5	0.000893287	0.00227236	-1.51658
+	CD320	CD320 antigen	Q9NPF0	0.00587046	0.00820826	-1.51826
+	MT1E	Metallothionein-1E	P04732	0.0160456	0.0165293	-1.52279
+	CEP192	Centrosomal protein of 192 kDa	Q8TEP8	0.00121565	0.00282202	-1.5231
+	LUC7L	Putative RNA-binding protein Luc7-like 1	Q9NQ29	4.82767e-06	0.000181548	-1.52394
+	KAT8	Histone acetyltransferase KAT8	Q9H7Z6	1.17927e-05	0.000242345	-1.52551
+	L2HGDH	L-2-hydroxyglutarate dehydrogenase, mitochondrial	Q9H9P8	0.00664558	0.00882641	-1.5285
+	NSD2	Histone-lysine N-methyltransferase NSD2	O96028	0.000399113	0.0012648	-1.52854
+	DNMT1	DNA (cytosine-5)-methyltransferase 1	P26358	0.000102282	0.000575845	-1.52949
+	LPXN	Leupaxin	O60711	0.025101	0.0230616	-1.53151
+	ACD	Adrenocortical dysplasia protein homolog	Q96AP0	0.0220368	0.0208548	-1.53401
+	UCK1	Uridine-cytidine kinase 1	Q9HA47	0.00168188	0.00357655	-1.53457
+	FRMD4A	FERM domain-containing protein 4A	Q9P2Q2	7.52135e-09	6.98254e-05	-1.53803
+	UBR7	Putative E3 ubiquitin-protein ligase UBR7	Q8N806	4.179e-06	0.000182648	-1.53825
+	CDK1	Cyclin-dependent kinase 1	P06493	0.000894671	0.00227745	-1.54403
+	MTFR1	Mitochondrial fission regulator 1	Q15390	0.00531901	0.00769147	-1.55295
+	NCOA3	Nuclear receptor coactivator 3	Q9Y6Q9	0.0227259	0.0213432	-1.55358
+	SIPA1L3	Signal-induced proliferation-associated 1-like protein 3	O60292	0.0385027	0.0330043	-1.55543
+	UBE2T	Ubiquitin-conjugating enzyme E2 T	Q9NPD8	0.0100988	0.0117381	-1.5635
+	FST	Follistatin	P19883	0.00076919	0.00202794	-1.56809
+	NBEA	Neurobeachin	Q8NFP9	6.32607e-05	0.000403895	-1.57004
+	TRIM33	E3 ubiquitin-protein ligase TRIM33	Q9UPN9	0.0013685	0.00308616	-1.57052
+	NMRAL1	NmrA-like family domain-containing protein 1	Q9HBL8	0.0172867	0.0174734	-1.57201
+	CDK19	Cyclin-dependent kinase 19	Q9BWU1	0.0482241	0.040285	-1.57708
+	NOS1AP	Carboxyl-terminal PDZ ligand of neuronal nitric oxide synthase protein	O75052	0.000688403	0.00187639	-1.57824
+	ELF2	ETS-related transcription factor Elf-2	Q15723	0.000198399	0.000804618	-1.59453
+	GLRX	Glutaredoxin-1	P35754	1.28097e-05	0.000247263	-1.59623
+	TRIM58	E3 ubiquitin-protein ligase TRIM58	Q8NG06	3.29613e-07	0.000109394	-1.59769
+	BAZ1A	Bromodomain adjacent to zinc finger domain protein 1A	Q9NRL2	0.0433357	0.0365512	-1.59898
+	FUT8	Alpha-(1,6)-fucosyltransferase	Q9BYC5	0.0258888	0.0235994	-1.61337
+	MACROH2A2	Core histone macro-H2A.2	Q9P0M6	9.08717e-06	0.000223118	-1.61541
+	CPNE2	Copine-2	Q96FN4	0.0113969	0.0127474	-1.62418
+	FAAP100	Fanconi anemia core complex-associated protein 100	Q0VG06	0.0097797	0.0114776	-1.6255
+	NUSAP1	Nucleolar and spindle-associated protein 1	Q9BXS6	0.00352329	0.00581784	-1.62562
+	NSL1	Kinetochore-associated protein NSL1 homolog	Q96IY1	0.0259232	0.0236037	-1.62619
+	TAF6L	TAF6-like RNA polymerase II p300/CBP-associated factor-associated factor 65 kDa subunit 6L	Q9Y6J9	0.00555933	0.00790728	-1.6307
+	CTSS	Cathepsin S	P25774	0.00556033	0.00790491	-1.63769
+	MED16	Mediator of RNA polymerase II transcription subunit 16	Q9Y2X0	0.00673261	0.00890562	-1.64268
+	FBLN2	Fibulin-2	P98095	0.00113101	0.00267483	-1.64495
+	KIF23	Kinesin-like protein KIF23	Q02241	3.06881e-06	0.000178771	-1.64888
+	F2R	Proteinase-activated receptor 1	P25116	1.35031e-07	0.000111888	-1.65143
+	SPINDOC	Spindlin interactor and repressor of chromatin-binding protein	Q9BUA3	0.00025498	0.000959307	-1.65146
+	URB2	Unhealthy ribosome biogenesis protein 2 homolog	Q14146	0.00308573	0.00532349	-1.65581
+	NKRF	NF-kappa-B-repressing factor	O15226	0.00355895	0.00583518	-1.66191
+	CNNM2	Metal transporter CNNM2	Q9H8M5	0.0107412	0.0122289	-1.66315
+	ZMYM2	Zinc finger MYM-type protein 2	Q9UBW7	2.81087e-05	0.000263786	-1.66332
+	CDC34	Ubiquitin-conjugating enzyme E2 R1	P49427	0.00644901	0.00866253	-1.67122
+	ACSL5	Long-chain-fatty-acid--CoA ligase 5	Q9ULC5	0.0101319	0.0117439	-1.68257
[truncated: 191 more rows]
