# Supplementary material for: Knockout of filamin A in KGN granulosa tumor cells impairs proliferation, cell cycle progression, migration, and cytoskeletal organization under mechanical stress
Source: Biol Res. 2026 May 20;59:32. doi: 10.1186/s40659-026-00686-x (PMC13200416; doi:10.1186/s40659-026-00686-x)
Supplement: Supplementary file 3 — Supplementary Material 3 [file 40659_2026_686_MOESM3_ESM.xlsx]

## Sheet: up
Category	Term	Count	%	PValue	UniprotIDs	Genes	List Total	Pop Hits	Pop Total	Fold Enrichment	Bonferroni	Benjamini	FDR
GOTERM_BP_DIRECT	GO:0030036~actin cytoskeleton organization	43	3.49026	4.95436e-11	Q13813, P12814, Q69YQ0, Q9UNF0, Q5VU43, Q9BR76, P35579, O00401, P35611, P15311, P11274, Q00535, P35240, P04083, P01116, P61587, Q96PE2, Q15642, Q969V6, P47755, O14745, Q14678, O43166, Q9UQ03, Q8WYL5, Q8IY33, P11532, Q01082, Q96JY6, Q9NR12, Q9BT40, O43707, Q8N4C8, Q8WX93, Q9NZ56, Q6DN90, Q8NDI1, Q9HBI1, O60890, P23677, Q53GG5, Q13153, Q27J81	SPTAN1, ACTN1, SPECC1L, PACSIN2, PDE4DIP, CORO1B, MYH9, WASL, ADD1, EZR, BCR, CDK5, NF2, ANXA1, KRAS, RND3, ARHGEF17, TRIP10, MRTFA, CAPZA2, NHERF1, KANK1, SIPA1L1, CORO2B, SSH1, MICALL2, DMD, SPTBN1, PDLIM2, PDLIM7, INPP5K, ACTN4, MINK1, PALLD, FMN2, IQSEC1, EHBP1, PARVB, OPHN1, ITPKA, PDLIM3, PAK1, INF2	1157	228	19416	3.1649	2.15366e-07	2.15366e-07	2.11799e-07
GOTERM_BP_DIRECT	GO:0015031~protein transport	64	5.19481	5.0438e-10	P02452, Q9Y3Q3, Q14764, Q9Y343, Q9NP61, Q9Y3E0, Q9UID3, Q9P299, Q5EBL4, Q8N5M9, Q9Y5U9, P35579, Q9Y3A6, Q99442, O94868, Q8WUM4, P98082, P08962, Q969T3, O95721, Q5HYI7, Q6WKZ4, Q01484, O75695, Q8NDI1, Q5T5C0, Q7Z6B0, Q9BYV8, Q13496, Q9H3M7, O43933, Q03135, Q9UNH6, Q9NZ43, P20337, O60784, Q99584, Q9UJ41, Q9P2D3, O15498, P63027, A5D8V6, Q96JG6, O15155, Q9BY43, Q14118, O75431, Q9P003, P19367, Q8N1B4,…	COL1A1, TMED3, MVP, SNX24, ARFGAP3, GOLT1B, VPS51, COPZ2, RILPL1, JAGN1, IER3IP1, MYH9, TMED5, SEC62, FCHSD2, PDCD6IP, DAB2, CD63, SNX21, SNAP29, MTX3, RAB11FIP1, ANK2, RP2, EHBP1, STXBP5, CCDC91, CEP41, MTM1, TXNIP, PEX1, CAV1, SNX7, USE1, RAB3B, TOM1, S100A13, RABGEF1, HEATR5B, YKT6, VAMP2, VPS37C, VPS50, BET1, CHMP4A, DAG1, MTX2, CNIH4, HK1, VPS52, MICALL1, AP3S2, ACTN4, PRAF2, YIF1A, FMN2, RA…	1157	460	19416	2.33479	2.19254e-06	1.09627e-06	1.07811e-06
GOTERM_BP_DIRECT	GO:0006886~intracellular protein transport	45	3.6526	2.63964e-09	Q9Y3Q3, Q9UBF2, P24386, Q86Y82, Q13637, Q13636, Q9NP61, P53680, Q10567, O00186, Q9P299, Q12846, O00189, Q9NRS6, P84085, P20336, Q9Y3A6, P20337, Q00535, Q9UJY5, P09496, Q9Y5X2, Q9BQE4, P61966, Q9UHQ4, Q99747, Q92974, Q04917, P53675, Q9UL26, O94973, Q5HYI8, Q9UBK7, P32856, Q9BW83, Q9H7X7, Q9ULC3, Q9UPM8, O95782, P59780, P62745, Q7Z7H5, Q96CW1, O15400, Q9Y6B7	TMED3, COPG2, CHM, STX12, RAB32, RAB31, ARFGAP3, AP2S1, AP1B1, STXBP3, COPZ2, STX4, AP4M1, SNX15, ARF5, RAB3A, TMED5, RAB3B, CDK5, GGA1, CLTA, SNX8, SELENOS, AP1S1, BCAP29, NAPG, ARHGEF2, YWHAH, CLTCL1, RAB22A, AP2A2, RABL3, RABL2A, STX2, IFT27, IFT22, RAB23, AP4E1, AP2A1, AP3S2, RHOB, TMED4, AP2M1, STX7, AP4B1	1157	278	19416	2.7164	1.14745e-05	2.86863e-06	2.82112e-06
GOTERM_BP_DIRECT	GO:0006897~endocytosis	34	2.75974	1.74082e-08	P98155, Q9Y6Q2, Q13636, A0FGR8, O00291, O60784, Q9P2D3, Q9NZM3, Q15642, Q9UBG0, Q9UJU6, O15118, Q9UL26, Q7Z4F1, P49674, O95208, O43861, Q86XA9, Q01484, O75110, O95782, Q8N3F8, O00159, Q07954, Q56VL3, Q8NDI1, Q96ED9, Q13492, Q9NZN3, Q96CW1, Q15075, Q9NZN4, P42338	VLDLR, STON1, RAB31, ESYT2, HIP1, TOM1, HEATR5B, ITSN2, TRIP10, MRC2, DBNL, NPC1, RAB22A, LRP10, CSNK1E, EPN2, ATP9B, HEATR5A, ANK2, ATP9A, AP2A1, MICALL1, MYO1C, LRP1, OCIAD2, EHBP1, HOOK2, PICALM, EHD3, AP2M1, EEA1, EHD2, PIK3CB	1157	187	19416	3.05115	7.56706e-05	1.51347e-05	1.4884e-05
GOTERM_BP_DIRECT	GO:0016192~vesicle-mediated transport	40	3.24675	5.4363e-08	P24386, Q86Y82, Q13637, Q9NP61, P49069, Q15836, P53680, Q10567, O00186, Q12846, O00189, Q8N5M9, O95210, O95197, P84085, Q0IIM8, Q9UJ41, P61026, O15498, P09496, P63027, P61966, P22413, Q99747, P53675, O94973, P32856, Q9BW83, O15155, Q9P003, Q9UPM8, O95782, P59780, P21579, Q9NZ56, Q13492, Q96CW1, P61018, Q9Y6B7	CHM, STX12, RAB32, ARFGAP3, CAMLG, VAMP3, AP2S1, AP1B1, STXBP3, STX4, AP4M1, JAGN1, STBD1, RTN3, ARF5, TBC1D8B, RABGEF1, RAB10, YKT6, CLTA, VAMP2, AP1S1, ENPP1, NAPG, CLTCL1, AP2A2, STX2, IFT27, BET1, CNIH4, AP4E1, AP2A1, AP3S2, SYT1, FMN2, PICALM, AP2M1, RAB4B, AP4B1	1157	255	19416	2.63237	0.000236288	3.82325e-05	3.75993e-05
GOTERM_BP_DIRECT	GO:0034599~cellular response to oxidative stress	23	1.86688	1.60522e-07	P33527, Q7Z2K6, P32856, P62937, P36776, Q9NNW7, P58004, P15559, O43524, Q12846, P30044, P11413, P32322, P54646, P30048, Q8TCT9, P62877, P43353, Q9BQE4, Q8N0U8, O75915, P04179	ABCC1, ERMP1, STX2, PPIA, LONP1, TXNRD2, SESN2, NQO1, FOXO3, STX4, PRDX5, G6PD, PYCR1, PRKAA2, PRDX3, HM13, RBX1, ALDH3B1, SELENOS, VKORC1L1, ARL6IP5, SOD2	1157	104	19416	3.71126	0.000697544	8.72235e-05	8.57788e-05
GOTERM_BP_DIRECT	GO:0007229~integrin-mediated signaling pathway	23	1.86688	3.81469e-07	P26012, P08648, P05556, Q15942, P02461, Q13444, P06756, P04216, O75326, P18084, Q9BSQ5, O14495, Q7Z4I7, Q08722, P13612, P18433, P35579, Q96AC1, P35221, P05161, Q9BQL6, Q13683, P26006	ITGB8, ITGA5, ITGB1, ZYX, COL3A1, ADAM15, ITGAV, THY1, SEMA7A, ITGB5, CCM2, PLPP3, LIMS2, CD47, ITGA4, PTPRA, MYH9, FERMT2, CTNNA1, ISG15, FERMT1, ITGA7, ITGA3	1157	109	19416	3.54101	0.00165687	0.000175729	0.000172818
GOTERM_BP_DIRECT	GO:0005975~carbohydrate metabolic process	28	2.27273	4.44679e-07	Q96C11, O95336, Q8TB22, Q9P2X0, Q16706, O43399, O94766, P34949, O00462, Q3LXA3, P35475, Q9BV94, P05091, P15291, P17050, Q9UK23, P48163, Q9HAT2, Q96C23, P07738, P11532, P11216, Q9UKM7, O60513, P16278, P15121, Q7LGC8	FGGY, PGLS, SPATA20, DPM3, MAN2A1, TPD52L2, B3GAT3, MPI, MANBA, TKFC, IDUA, EDEM2, ALDH2, B4GALT1, NAGA, NAGPA, ME1, SIAE, GALM, BPGM, DMD, PYGB, MAN1B1, B4GALT4, GLB1, AKR1B1, CHST3	1157	155	19416	3.03147	0.00193115	0.000175729	0.000172818
GOTERM_BP_DIRECT	GO:0001525~angiogenesis	38	3.08442	1.08341e-06	Q12884, P04216, P06756, Q9BUP3, Q5VWQ8, Q08722, Q12904, Q03135, Q9NS00, P35613, P15104, P35579, O00522, P63261, Q03169, P05230, P63104, P98160, P07355, P08648, Q14116, P05556, Q13444, P54760, P50281, Q9Y696, P23381, P09619, Q08431, Q05682, Q8N3E9, Q6UVK1, P62745, P43121, P78362, P27658, P05121, P09601	FAP, THY1, ITGAV, HTATIP2, DAB2IP, CD47, AIMP1, CAV1, C1GALT1, BSG, GLUL, MYH9, KRIT1, ACTG1, TNFAIP2, FGF1, YWHAZ, HSPG2, ANXA2, ITGA5, IL18, ITGB1, ADAM15, EPHB4, MMP14, CLIC4, WARS1, PDGFRB, MFGE8, CALD1, PLCD3, CSPG4, RHOB, MCAM, SRPK2, COL8A1, SERPINE1, HMOX1	1157	264	19416	2.41549	0.00469852	0.000362276	0.000356275
GOTERM_BP_DIRECT	GO:0007005~mitochondrion organization	22	1.78571	2.85118e-06	P35914, Q16706, Q13637, P12109, Q5HYI7, Q9GZY8, Q8N2H3, P36776, P51636, Q99572, O75323, Q9NXA8, O75431, Q9Y5P4, Q7Z406, P30048, Q9Y3D6, P20336, Q9BXK5, Q6P1Q0, Q9UH62, Q13496	HMGCL, MAN2A1, RAB32, COL6A1, MTX3, MFF, PYROXD2, LONP1, CAV2, P2RX7, NIPSNAP2, SIRT5, MTX2, CERT1, MYH14, PRDX3, FIS1, RAB3A, BCL2L13, LETMD1, ARMCX3, MTM1	1157	113	19416	3.26716	0.0123176	0.000855632	0.00084146
GOTERM_BP_DIRECT	GO:0098609~cell-cell adhesion	31	2.51623	3.39512e-06	Q9NYL9, P04216, P06756, P18084, O14495, Q7Z4I7, P15924, P19256, P35221, P0CW20, P04083, P61026, Q13683, P07355, P08648, P26012, P05556, Q14517, P19022, Q12959, P35222, P13612, Q8NFX7, Q00587, Q14160, P09382, P31949, Q99959, P0CW19, Q9BQJ4, P26006	TMOD3, THY1, ITGAV, ITGB5, PLPP3, LIMS2, DSP, CD58, CTNNA1, LIMS4, ANXA1, RAB10, ITGA7, ANXA2, ITGA5, ITGB8, ITGB1, FAT1, CDH2, DLG1, CTNNB1, ITGA4, STXBP6, CDC42EP1, SCRIB, LGALS1, S100A11, PKP2, LIMS3, TMEM47, ITGA3	1157	202	19416	2.57535	0.0146502	0.000922411	0.000907133
GOTERM_BP_DIRECT	GO:0072659~protein localization to plasma membrane	26	2.11039	7.04044e-06	Q15599, P35613, P15311, P20336, P20337, P60033, P62834, Q0JRZ9, P61026, Q14393, Q14156, O14745, Q92930, P60903, Q12955, P19022, Q12959, Q01484, Q01082, Q9BT40, Q9ULT0, Q9NZN3, Q99959, Q9NZN4, O75915, P05026	NHERF2, BSG, EZR, RAB3A, RAB3B, CD81, RAP1A, FCHO2, RAB10, GAS6, EFR3A, NHERF1, RAB8B, S100A10, ANK3, CDH2, DLG1, ANK2, SPTBN1, INPP5K, TTC7A, EHD3, PKP2, EHD2, ARL6IP5, ATP1B1	1157	158	19416	2.76148	0.0301413	0.00180028	0.00177046
GOTERM_BP_DIRECT	GO:0007160~cell-matrix adhesion	20	1.62338	1.89518e-05	P26012, P08648, P05556, Q15942, P02461, Q13444, P06756, Q13136, Q9UM22, P18084, O43556, P35222, P13612, Q96AC1, Q00535, Q9BQL6, P07355, Q13683, P08962, P26006	ITGB8, ITGA5, ITGB1, ZYX, COL3A1, ADAM15, ITGAV, PPFIA1, EPDR1, ITGB5, SGCE, CTNNB1, ITGA4, FERMT2, CDK5, FERMT1, ANXA2, ITGA7, CD63, ITGA3	1157	108	19416	3.10765	0.0790821	0.00457687	0.00450106
GOTERM_BP_DIRECT	GO:0007015~actin filament organization	24	1.94805	2.71639e-05	Q9NYL9, Q14517, P12814, Q7L099, Q12959, Q0VF96, P37802, Q9BR76, O00159, O00401, O00291, Q9NZR1, P09493, P62745, P61587, P02787, P06396, P63313, P67936, Q5VZK9, P06753, P07951, P29536, Q92974	TMOD3, FAT1, ACTN1, RUFY3, DLG1, CGNL1, TAGLN2, CORO1B, MYO1C, WASL, HIP1, TMOD2, TPM1, RHOB, RND3, TF, GSN, TMSB10, TPM4, CARMIL1, TPM3, TPM2, LMOD1, ARHGEF2	1157	150	19416	2.68501	0.111378	0.00621482	0.00611189
GOTERM_BP_DIRECT	GO:0030335~positive regulation of cell migration	36	2.92208	3.87054e-05	P02452, Q13214, Q15654, P06756, P04899, O75326, Q12846, Q03135, P48509, P00749, Q99985, P63261, Q96AC1, O00592, P98082, P05230, Q5VZK9, P49757, Q9UMS6, P08648, P05556, P49593, P54764, Q15628, Q14956, P50281, Q15746, P09619, Q7L099, O00159, O43707, Q9UH99, P43121, Q13153, P04179	COL1A1, SEMA3B, TRIP6, ITGAV, GNAI2, SEMA7A, STX4, CAV1, CD151, PLAU, SEMA3C, ACTG1, FERMT2, PODXL, DAB2, FGF1, CARMIL1, NUMB, SYNPO2, ITGA5, ITGB1, PPM1F, EPHA4, TRADD, GPNMB, MMP14, MYLK, PDGFRB, RUFY3, MYO1C, ACTN4, SUN2, MCAM, PAK1, SOD2	1157	285	19416	2.11975	0.154862	0.00701051	0.00689439
GOTERM_BP_DIRECT	GO:0016477~cell migration	34	2.75974	9.99338e-05	P06756, Q86SQ0, P18084, Q08722, P34741, Q8IXQ6, Q9UHB6, Q9BR76, P13489, P19634, P48509, P46109, P35221, O00592, Q8NBF6, P61587, Q92614, Q5VZK9, P08962, P24592, P26012, P05556, O95466, Q14517, P19022, P13796, Q96AQ6, P35052, Q14160, Q8WX93, Q9NZ56, Q9GZM8, P42338, Q13153	ITGAV, PHLDB2, ITGB5, CD47, SDC2, PARP9, LIMA1, CORO1B, RNH1, SLC9A1, CD151, CRKL, CTNNA1, PODXL, AVL9, RND3, MYO18A, CARMIL1, CD63, IGFBP6, ITGB8, ITGB1, FMNL1, FAT1, CDH2, LCP1, PBXIP1, GPC1, SCRIB, PALLD, FMN2, NDEL1, PIK3CB, PAK1	1157	275	19416	2.07478	0.352369	0.0135754	0.0133505
GOTERM_BP_DIRECT	GO:0008360~regulation of cell shape	21	1.70455	0.000237993	O15031, O95466, Q9NP74, Q12959, Q03113, P35579, Q9H3Q1, Q7Z406, P15311, Q00587, O75051, Q96AC1, P09493, P35240, P04083, P06241, Q14344, P26038, Q13683, P06753, O14745	PLXNB2, FMNL1, PALMD, DLG1, GNA12, MYH9, CDC42EP4, MYH14, EZR, CDC42EP1, PLXNA2, FERMT2, TPM1, NF2, ANXA1, FYN, GNA13, MSN, ITGA7, TPM3, NHERF1	1157	140	19416	2.5172	0.644659	0.0246323	0.0242243
GOTERM_BP_DIRECT	GO:0001701~in utero embryonic development	28	2.27273	0.000360343	Q16706, Q9ULH0, O43772, Q8IY22, Q9Y6M5, Q03113, Q9Y3I0, P35579, P35611, O60568, O43819, P78330, P26572, P05556, P02461, Q8NEZ3, Q9P1Y5, Q9BSQ5, Q8IZV5, P35222, Q9Y5P4, Q9BT40, Q8TCT9, Q04721, Q14344	MAN2A1, KIDINS220, SLC25A20, CMIP, SLC30A1, GNA12, RTCB, MYH9, ADD1, PLOD3, SCO2, PSPH, MGAT1, ITGB1, COL3A1, WDR19, CAMSAP3, CCM2, RDH10, CTNNB1, CERT1, INPP5K, HM13, NOTCH2, GNA13	1157	223	19416	2.10707	0.791266	0.0348092	0.0342326
GOTERM_BP_DIRECT	GO:0043066~negative regulation of apoptotic process	49	3.97727	0.000966023	Q8IU85, Q12841, P61803, Q9BUP3, Q9P032, Q7Z4I7, P30044, P19634, P30048, P15056, P04083, O95817, P04040, P21980, Q14393, P98082, P08243, Q53EL6, Q92614, P63104, P25445, Q13423, P53355, Q16832, O95865, Q5T5U3, P15559, Q8N2F6, P35520, O76024, P35222, P54646, O60238, Q16082, P15121, Q04721, P14174, Q9NZ56, P52926, P02511, P55061, P04792, P20962, P09525, P04179	CAMK1D, FSTL1, DAD1, HTATIP2, NDUFAF4, LIMS2, PRDX5, SLC9A1, PRDX3, BRAF, ANXA1, BAG3, CAT, TGM2, GAS6, DAB2, ASNS, PDCD4, MYO18A, YWHAZ, FAS, NNT, DAPK1, DDR2, DDAH2, ARHGAP21, NQO1, ARMC10, CBS, WFS1, CTNNB1, PRKAA2, BNIP3L, HSPB2, AKR1B1, NOTCH2, MIF, FMN2, HMGA2, CRYAB, TMBIM6, HSPB1, PTMS, ANXA4, SOD2	1157	506	19416	1.62507	0.985024	0.0724017	0.0712025
GOTERM_BP_DIRECT	GO:0065003~protein-containing complex assembly	20	1.62338	0.00108372	Q15599, Q8NEZ3, Q15836, Q16625, Q5VU43, P11532, P11166, O00401, O14967, Q9NZW5, P40121, Q30201, Q13492, Q96CW1, P63027, P47755, P25445, Q99747, O14745	NHERF2, WDR19, VAMP3, OCLN, PDE4DIP, DMD, SLC2A1, WASL, CLGN, PALS2, CAPG, HFE, PICALM, AP2M1, VAMP2, CAPZA2, FAS, NAPG, NHERF1	1157	146	19416	2.29881	0.991027	0.0772283	0.0759492
GOTERM_BP_DIRECT	GO:0007010~cytoskeleton organization	20	1.62338	0.0021974	O94851, O95466, P04216, Q8N6M3, Q5HYK7, Q12955, O94875, Q7RTP6, Q9UNF0, Q5T5U3, P11532, Q01484, Q9H299, P35611, O14639, Q8WX93, Q9UEY8, P09493, P26038, P06753	MICAL2, FMNL1, THY1, FITM2, SH3D19, ANK3, SORBS2, MICAL3, PACSIN2, ARHGAP21, DMD, ANK2, SH3BGRL3, ADD1, ABLIM1, PALLD, ADD3, TPM1, MSN, TPM3	1157	155	19416	2.16533	0.99993	0.124053	0.121998
GOTERM_BP_DIRECT	GO:0070374~positive regulation of ERK1 and ERK2 cascade	24	1.94805	0.00261	P78524, O75326, P04899, Q14956, Q16832, P09619, P30046, P46109, P15056, Q96AC1, Q04721, P14174, P62834, P08575, P05230, P61224, P62736, Q14393, Q9ULZ3, Q9H4G4	DENND2B, SEMA7A, GNAI2, GPNMB, DDR2, PDGFRB, DDT, CRKL, BRAF, FERMT2, NOTCH2, MIF, RAP1A, PTPRC, FGF1, RAP1B, ACTA2, GAS6, PYCARD, GLIPR2	1157	205	19416	1.96464	0.999988	0.135068	0.132831
GOTERM_BP_DIRECT	GO:0007155~cell adhesion	49	3.97727	0.0040009	P02452, P18084, Q69YQ0, Q08722, P35221, Q96AC1, P21926, O00592, P55196, P15291, P61587, Q13683, P27487, P08648, P12109, Q16832, P48960, Q86W92, P19022, Q08431, Q8TCZ2, P05026, Q12884, Q13017, P04216, P06756, P48509, Q9BRK3, Q5T4B2, P26012, P05556, P54764, Q08174, Q13740, Q14517, P54760, Q14714, Q14956, P35222, P13612, Q96AQ6, O60279, Q9HBI1, P62745, P24821, P43121, P27658, Q9BQL6, P26006	COL1A1, ITGB5, SPECC1L, CD47, CTNNA1, FERMT2, CD9, PODXL, AFDN, B4GALT1, RND3, ITGA7, DPP4, ITGA5, COL6A1, DDR2, ADGRE5, PPFIBP1, CDH2, MFGE8, CD99L2, ATP1B1, FAP, ARHGAP5, THY1, ITGAV, CD151, MXRA8, CERCAM, ITGB8, ITGB1, EPHA4, PCDH1, ALCAM, FAT1, EPHB4, SSPN, GPNMB, CTNNB1, ITGA4, PBXIP1, SUSD5, PARVB, RHOB, TNC, MCAM, COL8A1, FERMT1, ITGA3	1157	543	19416	1.51434	1	0.181538	0.178531
GOTERM_BP_DIRECT	GO:0006629~lipid metabolic process	27	2.19156	0.0040795	P35914, Q9Y5Q0, Q03013, P46109, Q01469, Q99685, Q99487, P07099, P15291, Q16850, Q96GA7, P43353, P98160, Q9BQE5, Q92932, Q15067, Q7Z4F1, Q9NZC3, O14880, P11413, Q8NFV4, P15289, Q8N3E9, P48739, Q9NPJ3, Q07954, Q7KYR7	HMGCL, FADS3, GSTM4, CRKL, FABP5, MGLL, PAFAH2, EPHX1, B4GALT1, CYP51A1, SDSL, ALDH3B1, HSPG2, APOL2, PTPRN2, ACOX1, LRP10, GDE1, MGST3, G6PD, ABHD11, ARSA, PLCD3, PITPNB, ACOT13, LRP1, BTN2A1	1157	250	19416	1.81238	1	0.1828	0.179773
GOTERM_BP_DIRECT	GO:0001666~response to hypoxia	21	1.70455	0.00471151	P27487, P30566, P00395, O00469, P30613, P50281, P36776, Q03135, P50416, P11166, P00749, P21964, P04040, P00403, P02511, P98160, P03891, Q12791, P04179	DPP4, ADSL, MT-CO1, PLOD2, PKLR, MMP14, LONP1, CAV1, CPT1A, SLC2A1, PLAU, COMT, CAT, MT-CO2, CRYAB, HSPG2, MT-ND2, KCNMA1, SOD2	1157	178	19416	1.97982	1	0.194707	0.191482
GOTERM_BP_DIRECT	GO:0006914~autophagy	20	1.62338	0.00505469	Q9H0E2, P12109, P20073, O15321, Q9BY43, Q9UID3, Q6UWE0, Q96CV9, P54646, Q96F24, P15289, P04062, Q9NSK7, Q96RL7, P55061, P42338, Q9HA65, O15118, Q9GZQ8	TOLLIP, COL6A1, ANXA7, TM9SF1, CHMP4A, VPS51, LRSAM1, OPTN, PRKAA2, NRBF2, ARSA, GBA1, C19orf12, VPS13A, TMBIM6, PIK3CB, TBC1D17, NPC1, MAP1LC3B	1157	167	19416	2.00974	1	0.205353	0.201952
GOTERM_BP_DIRECT	GO:0009410~response to xenobiotic stimulus	27	2.19156	0.00578841	Q9H3M7, P02452, Q9NNW7, Q99572, Q03113, P50416, Q99985, P21964, Q9UEY8, P04040, P46821, P98160, P22830, O15118, P33527, P30536, P12109, P30559, Q9GZT4, O43524, P35222, Q01831, P04179, P26006, O15228	TXNIP, COL1A1, TXNRD2, P2RX7, GNA12, CPT1A, SEMA3C, COMT, ADD3, CAT, MAP1B, HSPG2, FECH, NPC1, ABCC1, TSPO, COL6A1, OXTR, SRR, FOXO3, CTNNB1, XPC, SOD2, ITGA3, GNPAT	1157	257	19416	1.76302	1	0.217905	0.214296
GOTERM_BP_DIRECT	GO:0007165~signal transduction	102	8.27922	0.00580812	Q9H0E2, P98155, Q15654, O95833, P29373, O15484, Q9UBS0, P04083, P01116, P62879, P25445, Q04917, P42226, Q12955, P06703, Q01484, Q9Y2H1, O76074, Q68BL7, Q99996, P09382, O15247, P23677, P08575, Q14344, Q92844, P42338, Q13017, Q13136, P30626, P50151, Q96CV9, P11274, O60784, Q00534, Q9UHY8, P63104, P24592, P49593, O00178, O00299, Q9Y5P4, Q07960, P54646, Q9Y3L5, Q04724, P31949, Q9H4A3, Q15173, Q9ULZ3,…	TOLLIP, VLDLR, TRIP6, CLIC3, CRABP2, CAPN5, RPS6KB2, ANXA1, KRAS, GNB2, FAS, YWHAH, STAT6, ANK3, S100A6, ANK2, STK38L, PDE5A, OLFML2A, AKAP9, LGALS1, CLIC2, ITPKA, PTPRC, GNA13, TANK, PIK3CB, ARHGAP5, PPFIA1, SRI, GNG10, OPTN, BCR, TOM1, CDK6, FEZ2, YWHAZ, IGFBP6, PPM1F, GTPBP1, CLIC1, CERT1, ARHGAP1, PRKAA2, RAP2C, TLE1, S100A11, WNK1, PPP2R5B, PYCARD, PDE1C, ANXA4, PTPRG, INPP4A, CAMLG, MAPK1, …	1157	1326	19416	1.29087	1	0.217905	0.214296
GOTERM_BP_DIRECT	GO:1902600~proton transmembrane transport	20	1.62338	0.00878908	P30049, P00395, Q13423, Q13488, Q9H3K2, O00483, P19634, Q86WV6, Q9UDW1, Q93050, P08574, P00403, Q9UJS0, O95528, P27449, Q9NRA2, P03891, O14548, P05026	ATP5F1D, MT-CO1, NNT, TCIRG1, GHITM, NDUFA4, SLC9A1, STING1, UQCR10, ATP6V0A1, CYC1, MT-CO2, SLC25A13, SLC2A10, ATP6V0C, SLC17A5, MT-ND2, COX7A2L, ATP1B1	1157	176	19416	1.90697	1	0.274864	0.270312
GOTERM_BP_DIRECT	GO:0007411~axon guidance	21	1.70455	0.010673	Q9UM47, Q13214, P54764, O75326, Q8N8S7, Q14118, Q0ZGT2, P35613, Q9Y639, O43505, Q8TER5, O75094, Q99985, Q04721, Q8WX93, P06241, O60890, Q9UHY8	NOTCH3, SEMA3B, EPHA4, SEMA7A, ENAH, DAG1, NEXN, BSG, NPTN, B4GAT1, ARHGEF40, SLIT3, SEMA3C, NOTCH2, PALLD, FYN, OPHN1, FEZ2	1157	192	19416	1.83546	1	0.309305	0.304182
GOTERM_BP_DIRECT	GO:0043065~positive regulation of apoptotic process	30	2.43506	0.0207715	Q9H3M7, Q8IU85, Q9UMR3, Q5VWQ8, P19634, P21980, P15291, Q12791, P25445, P05556, P30536, P53355, Q15628, O43524, Q9Y5J5, P35222, Q9UEE5, O60238, Q04721, Q14160, Q8IWE4, P09382, P62745, P78560, Q9ULZ3, O75915, Q6P1M0	TXNIP, CAMK1D, TBX20, DAB2IP, SLC9A1, TGM2, B4GALT1, KCNMA1, FAS, ITGB1, TSPO, DAPK1, TRADD, FOXO3, PHLDA3, CTNNB1, STK17A, BNIP3L, NOTCH2, SCRIB, DCUN1D3, LGALS1, RHOB, CRADD, PYCARD, ARL6IP5, SLC27A4	1157	327	19416	1.53957	1	0.451469	0.443992

## Sheet: down
Category	Term	Count	%	PValue	UniprotIDs	Genes	List Total	Pop Hits	Pop Total	Fold Enrichment	Bonferroni	Benjamini	FDR
GOTERM_BP_DIRECT	GO:0051301~cell division	76	7.64588	1.82641e-25	O43670, O95835, Q9Y266, O95997, Q14008, P11802, P33552, P33992, P50613, P14635, Q8TEW8, Q9P258, Q5T280, O60566, Q9BTE3, P61024, Q86XI2, P11171, O60563, Q15021, Q8N3U4, Q9ULW0, Q00839, Q9HC98, Q53HL2, Q12834, O43684, Q9BZD4, O43805, Q9H7Z3, Q16763, Q6P1K2, P42695, Q96BD8, Q9BW19, Q29RF7, Q7Z5K2, Q2NKX8, Q15555, Q13257, Q9BPX3, O00762, Q7Z3K3, P52732, Q99986, P18858, Q99661, Q9HC35, P83876, Q9Y6A5,…	ZNF207, LATS1, NUDC, PTTG1, CKAP5, CDK4, CKS2, MCM5, CDK7, CCNB1, PARD3B, RCC2, SPOUT1, BUB1B, MCMBP, CKS1B, NCAPG2, EPB41, CCNT1, NCAPD2, STAG2, TPX2, HNRNPU, NEK6, CDCA8, CDC20, BUB3, NUF2, SSNA1, NRDE2, UBE2S, PMF1, NCAPD3, SKA1, KIFC1, PDS5A, WAPL, ERCC6L, MAPRE2, MAD2L1, NCAPG, UBE2C, POGZ, KIF11, VRK1, LIG1, KIF2C, EML4, TXNL4A, TACC3, NCAPH, AURKA, RB1, SPDL1, SDE2, SMC2, CDK19, ZNF830, ZW…	953	383	19416	4.04279	6.35957e-22	6.35957e-22	6.17692e-22
GOTERM_BP_DIRECT	GO:0006260~DNA replication	41	4.12475	6.9649e-25	Q14566, P27694, P33316, P15927, P49321, P28340, P33992, P33993, P33991, Q96PZ2, P18858, Q14691, Q16576, Q15004, P49736, Q9Y3Z3, Q6IQ49, Q9BQ67, P40937, P39748, P35244, Q09028, Q8WVB6, O75792, P35249, Q08211, Q96ST3, Q14181, Q08945, O60870, P24941, P06493, Q15054, P09884, Q9NZJ0, P49005, Q13111, Q13112, O14757, Q9Y5B9, Q9NRF9	MCM6, RPA1, DUT, RPA2, NASP, POLD1, MCM5, MCM7, MCM4, FAM111A, LIG1, GINS1, RBBP7, PCLAF, MCM2, SAMHD1, SDE2, GRWD1, RFC5, FEN1, RPA3, RBBP4, CHTF18, RNASEH2A, RFC4, DHX9, SIN3A, POLA2, SSRP1, KIN, CDK2, CDK1, POLD3, POLA1, DTL, POLD2, CHAF1A, CHAF1B, CHEK1, SUPT16H, POLE3	953	109	19416	7.66345	2.42518e-21	1.21259e-21	1.17776e-21
GOTERM_BP_DIRECT	GO:0042274~ribosomal small subunit biogenesis	31	3.11871	1.69481e-19	Q92979, Q9H0A0, Q9NYH9, Q12788, Q9H583, Q9NY61, O00566, Q9Y3A4, Q8TED0, Q15061, Q8NI36, Q9Y6K8, Q14692, Q969X6, Q96GA3, Q9UNQ2, Q15269, Q9BVS4, Q5QJE6, Q01780, Q8IY37, Q9Y2P8, Q96G21, Q9Y5J1, Q9NV31, O75691, Q8IWA0, Q9ULX3, Q9UNX4	EMG1, NAT10, UTP6, TBL3, HEATR1, AATF, MPHOSPH10, RRP7A, UTP15, WDR43, WDR36, AK5, BMS1, UTP4, LTV1, DIMT1, PWP2, RIOK2, DNTTIP2, EXOSC10, DHX37, RCL1, IMP4, UTP18, IMP3, UTP20, WDR75, NOB1, WDR3	953	79	19416	7.99469	5.90134e-16	1.96711e-16	1.91062e-16
GOTERM_BP_DIRECT	GO:0045893~positive regulation of DNA-templated transcription	95	9.55734	1.13582e-18	P26583, Q15418, P25490, O94864, O15164, Q6NYC1, Q6PI98, Q96BN2, Q8WWQ0, Q93062, P84022, P01911, O60244, Q9ULW3, P08047, Q99729, Q9Y2X0, Q14332, P05412, Q12873, Q92925, Q969G3, Q15545, Q9NVC6, Q92769, Q9Y5V3, Q9H7Z6, Q96ES7, Q02447, Q8IWI9, P23511, Q8WUH1, Q14142, Q2TAL8, Q99717, P00533, Q16566, Q6P1K2, Q92922, Q13330, O75529, P35637, Q14103, O75448, P05549, P19793, O60907, Q9UPT9, Q9NY61, Q01196,…	HMGB2, RPS6KA1, YY1, SUPT7L, TRIM24, JMJD6, INO80C, TADA1, PHIP, RBPMS, SMAD3, HLA-DRB1, MED14, ABT1, SP1, HNRNPAB, MED16, FZD2, JUN, CHD3, SMARCD2, SMARCE1, TAF7, MED17, HDAC2, MAGED1, KAT8, SGF29, SP3, MGA, NFYA, CHURC1, TRIM14, QRICH1, SMAD5, EGFR, CAMK4, PMF1, SMARCC1, MTA1, TAF5L, FUS, HNRNPD, MED24, TFAP2A, RXRA, TBL1X, USP22, AATF, RUNX1, RSF1, MTA3, SMARCD1, CREBBP, TAF2, HMGA1, CTCF, RBB…	953	717	19416	2.69943	3.95491e-15	9.88728e-16	9.60333e-16
GOTERM_BP_DIRECT	GO:0006338~chromatin remodeling	108	10.8652	2.08274e-17	Q9H8M2, Q14566, Q8N108, O95835, Q15418, P33992, P33993, Q6PI98, P33991, O60566, P25205, Q9HC98, Q7Z7L1, P33981, Q9UKE5, Q96S55, P41240, P00533, Q8WXR4, O96028, Q15678, Q9Y6Q9, Q9UKN8, Q9Y2I7, Q9H0S4, O60306, Q99986, Q92793, Q9BTC8, Q96GM5, P42285, Q99504, P23246, P06400, O14965, O43143, P18074, Q13547, Q9C086, Q8IY37, O75475, Q9UHI6, P51532, Q8WUB8, P35226, Q01974, Q9Y6J9, Q05655, Q92785, P06493,…	BRD9, MCM6, MIER1, LATS1, RPS6KA1, MCM5, MCM7, INO80C, MCM4, BUB1B, MCM3, NEK6, SLFN11, TTK, TNIK, WRNIP1, CSK, EGFR, MYO3B, NSD2, PTPN14, NCOA3, GTF3C4, PIKFYVE, DDX47, AQR, VRK1, CREBBP, MTA3, SMARCD1, MTREX, EYA3, SFPQ, RB1, AURKA, DHX15, ERCC2, HDAC1, INO80B, DHX37, PSIP1, DDX20, SMARCA4, PHF10, BMI1, ROR2, TAF6L, PRKCD, DPF2, CDK1, KDM5C, UBASH3B, DDX41, YY1, ATM, DDX50, LYN, JMJD6, KDM2A, D…	953	917	19416	2.3995	7.2521e-14	1.45042e-14	1.40876e-14
GOTERM_BP_DIRECT	GO:0006364~rRNA processing	36	3.62173	2.2301e-16	Q13895, Q92979, O15381, Q12788, Q9H501, Q9H0S4, Q06265, Q9H583, Q9UKD2, O00566, Q9Y3A4, Q8TED0, Q5RKV6, Q9NV06, P42285, Q8NI36, Q9Y6K8, Q9BVI4, Q15024, Q14331, Q9Y237, Q9Y2L1, Q13868, Q14978, Q01780, Q9NQT5, P57678, Q96G21, Q9Y5J1, Q9NV31, O75691, Q9BVJ6, Q8IWA0, Q9NPD3, Q9ULX3	BYSL, EMG1, NVL, TBL3, ESF1, DDX47, EXOSC9, HEATR1, MRTO4, MPHOSPH10, RRP7A, UTP15, EXOSC6, DCAF13, MTREX, WDR36, AK5, NOC4L, EXOSC7, FRG1, PIN4, DIS3, EXOSC2, NOLC1, EXOSC10, EXOSC3, GEMIN4, IMP4, UTP18, IMP3, UTP20, UTP14A, WDR75, EXOSC4, NOB1	953	136	19416	5.393	7.73159e-13	1.2942e-13	1.25703e-13
GOTERM_BP_DIRECT	GO:0000122~negative regulation of transcription by RNA polymerase II	107	10.7646	1.81342e-15	Q8IWS0, Q8N108, Q9H0E3, Q9UPN9, Q9Y4K0, Q96T88, Q6SPF0, P84022, P45973, Q00839, Q9NWA0, O94992, Q15545, Q9Y5V3, O75530, Q96ES7, Q02447, Q5UIP0, P05067, O96028, P83916, Q96IZ0, P05549, P19793, Q01196, Q92793, Q9BTC8, Q9HC78, Q13263, P23246, P06400, P26358, Q9UIS9, Q9Y3T9, Q13547, Q9UHI6, Q5T6S3, O00213, P51532, Q14919, P17535, P12004, P35226, Q9Y2J4, O60315, Q96ST3, P19838, Q9HBM6, P24468, Q92785,…	PHF6, MIER1, SAP130, TRIM33, LOXL2, UHRF1, SAMD1, SMAD3, CBX5, HNRNPU, MED9, HEXIM1, TAF7, MAGED1, EED, SGF29, SP3, RIF1, APP, NSD2, CBX1, PAWR, TFAP2A, RXRA, RUNX1, CREBBP, MTA3, ZBTB20, TRIM28, SFPQ, RB1, DNMT1, MBD1, NOC2L, HDAC1, DDX20, PHF19, APBB1, SMARCA4, DRAP1, JUND, PCNA, BMI1, AMOTL2, ZEB2, SIN3A, NFKB1, TAF9B, NR2F2, DPF2, KDM5C, MAZ, HMGB2, YY1, ZBTB21, NCK2, MED25, EHMT1, CGGBP1, IR…	953	958	19416	2.27554	6.18527e-12	9.02047e-13	8.76141e-13
GOTERM_BP_DIRECT	GO:0006281~DNA repair	51	5.13078	6.09285e-15	Q14527, O95997, Q14807, P50613, Q6PI98, Q7Z589, O60921, Q96RU2, Q03468, O14867, Q9Y3Z3, Q96B01, Q96B02, Q9NS91, P35244, P35249, Q5UIP0, Q08945, Q9NPD8, Q9Y5B9, O14757, Q15233, Q29RF7, P27694, Q2NKX8, P28340, Q9NUW8, P18858, Q9NVI1, Q9Y294, P23921, Q15004, Q13263, P40937, P39748, Q01780, Q9P287, Q9C086, P52701, O60870, P24941, P09884, P06493, Q13111, Q13112, Q15014, P43246, O75717, Q14683, Q13472	HLTF, PTTG1, KIF22, CDK7, INO80C, EMSY, HUS1, USP28, ERCC6, BACH1, SAMHD1, RAD51AP1, UBE2W, RAD18, RPA3, RFC4, RIF1, SSRP1, UBE2T, SUPT16H, CHEK1, NONO, PDS5A, RPA1, ERCC6L, POLD1, TDP1, LIG1, FANCI, ASF1A, RRM1, PCLAF, TRIM28, RFC5, FEN1, EXOSC10, BCCIP, INO80B, MSH6, KIN, CDK2, POLA1, CDK1, CHAF1A, CHAF1B, MORF4L2, MSH2, WDHD1, SMC1A, TOP3A	953	290	19416	3.58294	2.12619e-11	2.65191e-12	2.57575e-12
GOTERM_BP_DIRECT	GO:0060261~positive regulation of transcription initiation by RNA polymerase II	21	2.11268	3.4375e-12	Q9NWA0, Q9BTT4, Q15545, Q9NVC6, Q9H944, O75448, Q15528, Q13503, Q15648, Q6P2C8, Q9NX70, Q9H7Z6, Q93074, P20226, Q71SY5, Q9H2U1, P19838, Q6P1X5, Q03468, O60244, Q9Y2X0	MED9, MED10, TAF7, MED17, MED20, MED24, MED22, MED21, MED1, MED27, MED29, KAT8, MED12, TBP, MED25, DHX36, NFKB1, TAF2, ERCC6, MED14, MED16	953	60	19416	7.13075	1.19693e-08	1.19694e-09	1.16256e-09
GOTERM_BP_DIRECT	GO:0006397~mRNA processing	41	4.12475	5.88699e-11	P52597, Q9BSV6, P51003, Q96BP3, Q92879, Q9H0G5, Q8N1G2, O75940, Q9H0K6, Q9H307, Q96E39, Q6NYC1, Q12849, Q9H0S4, O00422, Q9UKF6, Q7KZ85, Q8N163, Q92797, P23246, Q96LI5, O43143, Q6L8Q7, Q8IZ73, Q96NB3, Q86W50, Q96C86, Q9P021, Q96J01, Q07666, Q9H7Z3, Q9HCK8, Q9H0Z9, Q9UKA9, O60870, Q13151, O95905, Q9Y6Y0, Q15233, Q5VZF2	HNRNPF, TSEN34, PAPOLA, PPWD1, CELF1, NSRP1, CMTR1, SMNDC1, PUS7L, PNN, RBMXL1, JMJD6, GRSF1, DDX47, SAP18, CPSF3, SUPT6H, CCAR2, SYMPK, SFPQ, CNOT6L, DHX15, PDE12, RPUSD2, ZNF830, METTL16, DCPS, CRIPT, THOC3, KHDRBS1, NRDE2, CHD8, RBM38, PTBP2, KIN, HNRNPA0, ECD, IVNS1ABP, NONO, MBNL2	953	254	19416	3.28865	2.04985e-07	1.46418e-08	1.42213e-08
GOTERM_BP_DIRECT	GO:0006974~DNA damage response	46	4.62777	7.7971e-11	P27694, P83916, P25490, Q13315, Q9H967, P07948, P33993, P11388, Q96PZ2, Q9UHY1, Q99986, O60921, Q96T88, Q96RU2, Q8N163, P42285, Q9BUA3, Q9BTE7, Q13185, Q15004, P45973, Q9Y3Z3, Q96B01, Q7Z7L1, Q9Y530, Q9NS91, P18074, Q6KC79, O00213, Q9H7Z3, Q9NXV6, Q5UIP0, Q8TCG1, Q05655, O60870, P06493, Q5MIZ7, O15047, Q9NZJ0, P42574, P42575, O14757, Q9NPD8, O94916, Q9NRF9	RPA1, CBX1, YY1, ATM, WDR76, LYN, MCM7, TOP2A, FAM111A, NRBP1, VRK1, HUS1, UHRF1, USP28, CCAR2, MTREX, SPINDOC, DCUN1D5, CBX3, PCLAF, CBX5, SAMHD1, RAD51AP1, SLFN11, OARD1, RAD18, ERCC2, NIPBL, APBB1, NRDE2, CDKN2AIP, RIF1, CIP2A, PRKCD, KIN, CDK1, PPP4R3B, SETD1A, DTL, CASP3, CASP2, CHEK1, UBE2T, NFAT5, POLE3	953	312	19416	3.00379	2.71495e-07	1.80997e-08	1.75799e-08
GOTERM_BP_DIRECT	GO:0045892~negative regulation of DNA-templated transcription	63	6.33803	4.43622e-09	Q9H7S9, Q9H4I2, P26583, O15164, Q9ULJ3, O00422, O95551, Q9UPN9, Q9Y4K0, Q6SPF0, Q9H9B1, P84022, Q9UBW7, P45973, P05412, Q12873, P78337, Q969G3, Q15545, Q92769, Q8WXF1, Q07666, O75530, Q9H7Z6, Q06330, Q02447, Q15233, Q13330, P83916, P05549, P14859, Q719H9, Q8IXK0, O75164, Q96T23, Q9BTC8, Q8N163, Q9BUA3, P17096, P49711, Q9H7L9, Q13185, Q16576, Q969R5, Q13263, P23246, P06400, Q15723, Q9UIS9, Q92908,…	ZNF703, ZHX3, HMGB2, TRIM24, ZBTB21, SAP18, TDP2, TRIM33, LOXL2, SAMD1, EHMT1, SMAD3, ZMYM2, CBX5, JUN, CHD3, PITX1, SMARCE1, TAF7, HDAC2, PSPC1, KHDRBS1, EED, KAT8, RBPJ, SP3, NONO, MTA1, CBX1, TFAP2A, POU2F1, KCTD1, PHC2, KDM4A, RSF1, MTA3, CCAR2, SPINDOC, HMGA1, CTCF, SUDS3, CBX3, RBBP7, L3MBTL2, TRIM28, SFPQ, RB1, ELF2, MBD1, GATA6, HDAC1, GATAD2A, RBBP4, SMARCA4, CHD8, ZEB2, SIN3A, FOXL2, NR…	953	574	19416	2.23612	1.54468e-05	7.35567e-07	7.14442e-07
GOTERM_BP_DIRECT	GO:0006325~chromatin organization	36	3.62173	6.68096e-09	P26583, O96028, Q9H1E3, P27694, P83916, Q14527, Q96HA7, Q9P275, Q7Z589, O75164, Q9BW71, Q9Y4K0, Q96T23, Q6SPF0, Q9H9B1, O14929, Q13185, Q969R5, P45973, Q9ULU4, Q13263, Q00839, P06400, Q9NPA8, Q9Y657, Q13547, Q8N9N5, O00213, Q5T6S3, Q9P0M6, Q9NV56, P04150, Q9H0E9, P41229, Q15014, Q15651	HMGB2, NSD2, NUCKS1, RPA1, CBX1, HLTF, TONSL, USP36, EMSY, KDM4A, HIRIP3, LOXL2, RSF1, SAMD1, EHMT1, HAT1, CBX3, L3MBTL2, CBX5, ZMYND8, TRIM28, HNRNPU, RB1, ENY2, SPIN1, HDAC1, BANP, APBB1, PHF19, MACROH2A2, MRGBP, NR3C1, BRD8, KDM5C, MORF4L2, HMGN3	953	239	19416	3.06882	2.32628e-05	1.01144e-06	9.82392e-07
GOTERM_BP_DIRECT	GO:0000398~mRNA splicing, via spliceosome	32	3.21932	7.63114e-09	P52597, Q96BP3, Q9UJV9, P52272, Q9H307, Q9Y388, Q96IZ7, O60306, Q9NZ63, P17844, Q96MU7, P42285, Q8TAD8, P83876, Q8WUQ7, Q9Y4C8, Q14331, Q00839, O43143, Q9BW85, Q09161, Q69YN2, Q8NAV1, O43447, P51513, Q9BWF3, Q9BZJ0, P55081, Q9ULR0, Q14562, Q9BRD0	HNRNPF, PPWD1, DDX41, HNRNPM, PNN, RBMX2, RSRC1, AQR, C9orf78, DDX5, YTHDC1, MTREX, SNIP1, TXNL4A, CACTIN, RBM19, FRG1, HNRNPU, DHX15, YJU2, NCBP1, CWF19L1, PRPF38A, PPIH, NOVA1, RBM4, CRNKL1, MFAP1, ISY1, DHX8, BUD13	953	196	19416	3.3263	2.65713e-05	1.10715e-06	1.07535e-06
GOTERM_BP_DIRECT	GO:0045944~positive regulation of transcription by RNA polymerase II	106	10.664	2.86717e-08	Q15418, Q06265, P13984, Q8WWQ0, Q96NM4, Q96T88, P84022, O60563, P08047, P25208, Q15025, Q00839, Q9NWA0, Q15545, Q99081, Q02447, Q14186, P00533, P05067, P49407, O94916, Q9BTT4, Q9H1E3, Q14103, P05549, Q86UU0, Q9Y6Q9, P19793, Q7Z3K3, P11388, Q01196, Q92793, P17096, Q9NQG5, P40425, P40424, P23246, P06400, O00459, Q9Y613, Q13547, Q9H3P2, O75475, O00213, P51532, P17535, O60315, P82094, Q93074, P19838,…	RPS6KA1, EXOSC9, GTF2F2, PHIP, TOX2, UHRF1, SMAD3, CCNT1, SP1, NFYB, TNIP1, HNRNPU, MED9, TAF7, TCF12, SP3, TFDP1, EGFR, APP, ARRB1, NFAT5, MED10, NUCKS1, HNRNPD, TFAP2A, BCL9L, NCOA3, RXRA, POGZ, TOP2A, RUNX1, CREBBP, HMGA1, RPRD1B, PBX2, PBX1, SFPQ, RB1, PIK3R2, FHOD1, HDAC1, NELFA, PSIP1, APBB1, SMARCA4, JUND, ZEB2, TMF1, MED12, NFKB1, ECD, NR2F2, NFYC, HMGB2, PKNOX1, YY1, HLTF, ATM, JMJD6, CD…	953	1246	19416	1.73322	9.98298e-05	3.69759e-06	3.59139e-06
GOTERM_BP_DIRECT	GO:0140588~chromatin looping	28	2.8169	4.37899e-08	Q14566, Q9UJV9, Q2NKX8, Q9BQ39, P33992, P33993, P33991, Q9H0S4, O60306, P17844, Q9H2U1, Q03468, P42285, P25205, P49711, P49736, O14646, Q12873, O43143, P18074, Q9UHI6, Q8IY37, Q9HCK8, Q08211, Q96S55, A6NHR9, Q14562, Q6PL18	MCM6, DDX41, ERCC6L, DDX50, MCM5, MCM7, MCM4, DDX47, AQR, DDX5, DHX36, ERCC6, MTREX, MCM3, CTCF, MCM2, CHD1, CHD3, DHX15, ERCC2, DDX20, DHX37, CHD8, DHX9, WRNIP1, SMCHD1, DHX8, ATAD2	953	167	19416	3.41593	0.000152465	5.08255e-06	4.93658e-06
GOTERM_BP_DIRECT	GO:0008380~RNA splicing	29	2.91751	9.10193e-07	Q96BP3, P35637, Q9H0G5, Q9H307, Q96E39, Q6NYC1, Q9H0S4, O00422, Q96IZ7, O00566, Q7KZ85, Q8N163, P23246, O43143, Q9BW85, Q96NB3, Q09161, Q9P021, Q96J01, Q9H7Z3, P51513, Q9BWF3, Q9H0Z9, O95905, Q9Y6Y0, Q15233, Q14562, Q5VZF2	PPWD1, FUS, NSRP1, PNN, RBMXL1, JMJD6, DDX47, SAP18, RSRC1, MPHOSPH10, SUPT6H, CCAR2, SFPQ, DHX15, YJU2, ZNF830, NCBP1, CRIPT, THOC3, NRDE2, NOVA1, RBM4, RBM38, ECD, IVNS1ABP, NONO, DHX8, MBNL2	953	205	19416	2.88211	0.00316428	8.12639e-05	7.89301e-05
GOTERM_BP_DIRECT	GO:0006366~transcription by RNA polymerase II	31	3.11871	2.48553e-06	P55347, O75529, Q9H944, Q86UU0, O15164, P50613, P62380, P13984, O14802, Q86XI2, Q03468, O60563, Q9ULW3, Q9NW08, Q9Y2X0, P62875, P06400, O15514, Q9UIS9, Q15545, P18074, P35269, Q14919, P20226, P19838, Q9HBM6, P23511, Q14186, Q6P1K2, O94916, Q9Y5B9	PKNOX1, TAF5L, MED20, BCL9L, TRIM24, CDK7, TBPL1, GTF2F2, POLR3A, NCAPG2, ERCC6, CCNT1, ABT1, POLR3B, MED16, POLR2L, RB1, POLR2D, MBD1, TAF7, ERCC2, GTF2F1, DRAP1, TBP, NFKB1, TAF9B, NFYA, TFDP1, PMF1, NFAT5, SUPT16H	953	240	19416	2.63158	0.00861729	0.000188144	0.000182741
GOTERM_BP_DIRECT	GO:0051726~regulation of cell cycle	25	2.51509	0.000720773	Q9H7S9, P25490, Q13315, P11802, P50613, Q6PI98, Q9NUQ3, Q96HE9, Q15004, Q92733, P06400, P05412, Q9BWU1, Q9ULM3, P53350, Q07666, Q9C086, P17535, Q96ES7, Q9NV56, Q9H0Z9, Q14186, Q9H0E9, Q9NZJ0, Q15014	ZNF703, YY1, ATM, CDK4, CDK7, INO80C, TXLNG, PRR11, PCLAF, PRCC, RB1, JUN, CDK19, YEATS2, PLK1, KHDRBS1, INO80B, JUND, SGF29, MRGBP, RBM38, TFDP1, BRD8, DTL, MORF4L2	953	239	19416	2.13113	0.918783	0.0269864	0.0262113
GOTERM_BP_DIRECT	GO:0043123~positive regulation of canonical NF-kappaB signal transduction	23	2.31388	0.00174778	O95236, O43143, P29466, Q8N108, Q12933, Q8WUM9, Q5EG05, Q9NV92, Q12802, Q8IUH4, Q8WVQ1, Q96IF1, Q9H2U1, Q8NG06, P01911, Q01973, Q9BWT7, Q9NZH0, P25116, O94916, P04233, P21333, Q9HC98	APOL3, DHX15, CASP1, MIER1, TRAF2, SLC20A1, CARD16, NDFIP2, AKAP13, ZDHHC13, CANT1, AJUBA, DHX36, TRIM58, HLA-DRB1, ROR1, CARD10, GPRC5B, F2R, NFAT5, CD74, FLNA, NEK6	953	226	19416	2.07342	0.997737	0.0596644	0.0579509
GOTERM_BP_DIRECT	GO:0006357~regulation of transcription by RNA polymerase II	111	11.167	0.00228233	Q9H8M2, P78424, O00422, Q96BN2, Q8WWQ0, Q96NM4, P84022, O60563, Q9ULW3, P08047, Q92576, P25208, Q9Y2X0, Q15025, Q15545, O43447, Q99081, Q9H7Z6, Q96ES7, Q02447, Q96EB1, Q8IWI9, Q14186, Q8WY36, Q05D32, P05067, P49407, O94916, O75529, P35637, Q9H944, P05549, Q9NY61, Q01196, Q96GM5, Q6DD87, Q6P1X5, O75928, P40425, P40424, P06400, Q15723, P18074, Q13547, Q6P2C8, P51532, Q8WUB8, P17535, O60315, Q9Y6J9,…	BRD9, POU6F2, SAP18, TADA1, PHIP, TOX2, SMAD3, CCNT1, ABT1, SP1, PHF3, NFYB, MED16, TNIP1, TAF7, PPIH, TCF12, KAT8, SGF29, SP3, ELP4, MGA, TFDP1, BBX, CTDSPL2, APP, ARRB1, NFAT5, TAF5L, FUS, MED20, TFAP2A, AATF, RUNX1, SMARCD1, ZNF787, TAF2, PIAS2, PBX2, PBX1, RB1, ELF2, ERCC2, HDAC1, MED27, SMARCA4, PHF10, JUND, ZEB2, TAF6L, MED12, NFKB1, NR2F2, DPF2, CDK1, MAZ, ZHX3, NFYC, HMGB2, PKNOX1, YY1, C…	953	1721	19416	1.31404	0.99965	0.0749724	0.0728193
GOTERM_BP_DIRECT	GO:0006355~regulation of DNA-templated transcription	67	6.74044	0.00330996	Q9H7S9, Q13952, P78424, P55347, Q9H0E3, Q8N108, Q7Z589, Q6MZP7, P61024, P84022, Q92610, P08047, P25208, Q969X6, O14867, Q12873, Q9GZN1, Q9Y5V3, Q8WXF1, Q9H7Z6, Q96ES7, Q02447, Q9NRL2, Q96IF1, P23511, Q14186, Q99717, Q15233, Q13330, O96028, O75529, Q8N1G0, P35637, Q14103, Q8ND82, O75446, Q9UIF9, Q96T23, Q9BTC8, Q92793, Q8N163, Q96AE4, Q92995, P17096, Q6AWC2, Q16576, P43694, Q969R5, Q8N488, Q9ULU4,…	ZNF703, NFYC, POU6F2, PKNOX1, SAP130, MIER1, EMSY, LIN54, CKS1B, SMAD3, ZNF592, SP1, NFYB, UTP4, BACH1, CHD3, ACTR6, MAGED1, PSPC1, KAT8, SGF29, SP3, BAZ1A, AJUBA, NFYA, TFDP1, SMAD5, NONO, MTA1, NSD2, TAF5L, ZNF687, FUS, HNRNPD, ZNF280C, SAP30, BAZ2A, RSF1, MTA3, CREBBP, CCAR2, FUBP1, USP13, HMGA1, WWC2, RBBP7, GATA4, L3MBTL2, RYBP, ZMYND8, SFPQ, RB1, SPIN1, YEATS2, ARNT2, CXXC1, RBBP4, PHF19, A…	953	957	19416	1.42636	0.99999	0.101994	0.0990646
GOTERM_BP_DIRECT	GO:0043066~negative regulation of apoptotic process	40	4.02414	0.00362474	Q13257, P05549, Q15418, P50897, O00622, Q96GX9, Q8WWQ0, P40189, P84022, P08069, A1A4S6, P07996, O14965, P31689, Q92769, Q92908, Q6P4I2, Q96NB3, Q15648, P53350, Q13547, P37840, P30530, Q96ST3, P19838, Q9HBM6, P06493, P45983, Q99717, P05120, P00533, Q13177, P42575, Q15058, P09668, P04233, P41743, P21333	MAD2L1, TFAP2A, RPS6KA1, PPT1, CCN1, APIP, PHIP, IL6ST, SMAD3, IGF1R, ARHGAP10, THBS1, AURKA, DNAJA1, HDAC2, GATA6, WDR73, ZNF830, MED1, PLK1, HDAC1, SNCA, AXL, SIN3A, NFKB1, TAF9B, CDK1, MAPK8, SMAD5, SERPINB2, EGFR, PAK2, CASP2, KIF14, CTSH, CD74, PRKCI, FLNA	953	506	19416	1.61056	0.999997	0.108805	0.10568
GOTERM_BP_DIRECT	GO:0043065~positive regulation of apoptotic process	28	2.8169	0.00591273	Q96IZ0, O95835, Q13315, O00422, O00622, P11388, O14727, Q8N163, P47895, Q8N488, Q9UL42, P05412, P31689, Q9BWU1, Q9UHI6, O00213, P18850, P37840, P58012, O14795, Q2TAL8, P45983, P05067, P42575, Q969S3, P25116, Q92743, P10909	PAWR, LATS1, ATM, SAP18, CCN1, TOP2A, APAF1, CCAR2, ALDH1A3, RYBP, PNMA2, JUN, DNAJA1, CDK19, DDX20, APBB1, ATF6, SNCA, FOXL2, UNC13B, QRICH1, MAPK8, APP, CASP2, ZNF622, F2R, HTRA1, CLU	953	327	19416	1.74452	1	0.154798	0.150352
GOTERM_BP_DIRECT	GO:0001701~in utero embryonic development	20	2.01207	0.0138742	Q9H0G5, Q92908, P55199, P18074, Q6DKJ4, Q9HBZ2, Q04771, Q9BYC5, Q5TBB1, P14635, Q9HCK8, P35226, Q96ST3, Q96MU7, O76080, P84022, P49711, P43246, Q9Y5Y0	NSRP1, GATA6, ELL, ERCC2, NXN, ARNT2, ACVR1, FUT8, RNASEH2B, CCNB1, CHD8, BMI1, SIN3A, YTHDC1, ZFAND5, SMAD3, CTCF, MSH2, FLVCR1	953	223	19416	1.82722	1	0.301938	0.293267
GOTERM_BP_DIRECT	GO:0016477~cell migration	23	2.31388	0.0167686	P07942, Q13796, P05106, O15230, O95965, Q16658, Q9NRY4, P20908, Q9NYB9, P52735, Q13308, P30530, O43639, P11047, P56945, Q99755, P06493, Q6AWC2, Q13177, P29317, P41743, P07996, Q96EA4	LAMB1, SHROOM2, ITGB3, LAMA5, ITGBL1, FSCN1, ARHGAP35, COL5A1, ABI2, VAV2, PTK7, AXL, NCK2, LAMC1, BCAR1, PIP5K1A, CDK1, WWC2, PAK2, EPHA2, PRKCI, THBS1, SPDL1	953	275	19416	1.70397	1	0.347549	0.337567
GOTERM_BP_DIRECT	GO:0016567~protein ubiquitination	33	3.31992	0.0488237	Q9ULT8, Q9BTT4, Q14527, O15164, Q8N806, Q8NC42, Q9Y508, Q9UPN9, O00762, Q86UW9, Q96T88, Q9NV06, P61962, Q9H1B7, Q15345, Q93009, Q6IQ49, O43164, Q9NVC6, Q12834, Q13503, Q969K3, Q15648, P53350, Q6P2C8, Q93074, Q9Y4B6, Q14142, Q99618, P49407, Q9UK97, P49427, O60291	HECTD1, MED10, HLTF, TRIM24, UBR7, RNF149, RNF114, TRIM33, UBE2C, DTX2, UHRF1, DCAF13, DCAF7, IRF2BPL, LRRC41, USP7, SDE2, PJA2, MED17, CDC20, MED21, RNF34, MED1, PLK1, MED27, MED12, DCAF1, TRIM14, CDCA3, ARRB1, FBXO9, CDC34, MGRN1	953	480	19416	1.40068	1	0.739443	0.718207
